# Supplementary material for: A hybrid gravity and route choice model to assess vector traffic in large-scale road networks
Source: R Soc Open Sci. 2020 May 20;7(5):191858. doi: 10.1098/rsos.191858 (PMC7277278; doi:10.1098/rsos.191858)
Supplement: Data Sets for "A Hybrid Gravity and Route Choice Model to Assess Vector Traffic in Large-Scale Road Networks" [file rsos191858supp2.zip]

Archive with 10 entries (10 files):
- Boater_survey_data_for_fitting.csv
- Boater_survey_data_for_validation.csv
- Jurisdiction_data.csv
- Jurisdiction_names_IDs.csv
- Lake_data.csv
- Lake_names_IDs.csv
- License and Readme.txt
- Postal_code_data.csv
- Road_network_edge_information.csv
- Road_network_vertex_information.csv
