# Supplementary material for: A hybrid gravity and route choice model to assess vector traffic in large-scale road networks
Source: R Soc Open Sci. 2020 May 20;7(5):191858. doi: 10.1098/rsos.191858 (PMC7277278; doi:10.1098/rsos.191858)
Supplement: Data Sets for "A Hybrid Gravity and Route Choice Model to Assess Vector Traffic in Large-Scale Road Networks" [file rsos191858supp2.zip › Boater_survey_data_for_fitting.csv]

Buffer_ID	Day	MinvonTime_Start_Number	MaxvonTime_End_Number	Time	Jurisdiction_ID	Waterbody_ID	Relevant
90	15-06-11	10.00	15.01	-1	J54147		False
90	15-06-11	10.00	15.01	-1			False
90	15-06-11	10.00	15.01	-1			False
90	15-06-11	10.00	15.01	-1			False
90	15-06-11	10.00	15.01	-1	J54145		False
90	15-06-11	10.00	15.01	-1			False
90	15-06-11	10.00	15.01	-1			False
90	15-06-11	10.00	15.01	-1			False
90	15-06-11	10.00	15.01	-1			False
90	15-06-11	10.00	15.01	-1			False
90	15-06-11	10.00	15.01	-1			False
210	15-06-23	12.87	14.10	-1			False
210	15-06-23	12.87	14.10	-1			False
210	15-06-23	12.87	14.10	-1	J54128		False
60b	15-06-25	9.76	16.51	-1		328961724	False
60b	15-06-25	9.76	16.51	-1		329316069	False
60b	15-06-25	9.76	16.51	-1	J54182	329320869	True
60b	15-06-25	9.76	16.51	-1			False
60b	15-06-25	9.76	16.51	-1			False
60b	15-06-25	9.76	16.51	-1		329459116B	False
60b	15-06-25	9.76	16.51	-1			False
60b	15-06-25	9.76	16.51	-1			False
60b	15-06-25	9.76	16.51	-1		329316067	False
60b	15-06-25	9.76	16.51	-1		329320902	False
60b	15-06-25	9.76	16.51	-1		329518145B	False
60b	15-06-25	9.76	16.51	-1	J54182	329459125	True
60b	15-06-25	9.76	16.51	-1	J54139	-1	False
60b	15-06-25	9.76	16.51	-1		329459116B	False
60b	15-06-25	9.76	16.51	-1			False
60b	15-06-25	9.76	16.51	-1		329083342	False
60b	15-06-25	9.76	16.51	-1		329316066	False
60b	15-06-25	9.76	16.51	-1		328961724	False
60b	15-06-25	9.76	16.51	-1		329014384	False
60b	15-06-25	9.76	16.51	-1		329494745	False
60b	15-06-25	9.76	16.51	-1			False
60b	15-06-25	9.76	16.51	-1		329459116B	False
60b	15-06-25	9.76	16.51	-1			False
60b	15-06-25	9.76	16.51	-1		329459116B	False
60b	15-06-25	9.76	16.51	-1		329451884	False
60b	15-06-25	9.76	16.51	-1		329320902	False
60b	15-06-25	9.76	16.51	-1		329320902	False
60b	15-06-25	9.76	16.51	-1		328961724	False
60b	15-06-25	9.76	16.51	-1			False
60b	15-06-25	9.76	16.51	-1		329060800	False
60b	15-06-25	9.76	16.51	-1			False
60b	15-06-25	9.76	16.51	-1		329320902	False
60b	15-06-25	9.76	16.51	-1			False
60b	15-06-25	9.76	16.51	-1		329518145B	False
60b	15-06-25	9.76	16.51	-1		329459119	False
60b	15-06-25	9.76	16.51	-1		329316066	False
60b	15-06-25	9.76	16.51	-1		329216611	False
60b	15-06-25	9.76	16.51	-1		329459116B	False
60b	15-06-25	9.76	16.51	-1			False
60b	15-06-25	9.76	16.51	-1		329459118	False
60b	15-06-25	9.76	16.51	-1		329459118	False
60b	15-06-25	9.76	16.51	-1		329663955	False
42	15-06-26	12.26	18.50	-1		329216611	False
38	15-06-28	12.51	16.68	-1			False
38	15-06-28	12.51	16.68	-1			False
38	15-06-28	12.51	16.68	-1			False
38	15-06-28	12.51	16.68	-1			False
38	15-06-28	12.51	16.68	-1		-1	False
38	15-06-28	12.51	16.68	-1		329459116B	False
38	15-06-28	12.51	16.68	-1			False
38	15-06-28	12.51	16.68	-1			False
38	15-06-28	12.51	16.68	-1		329663963	False
38	15-06-28	12.51	16.68	-1			False
38	15-06-28	12.51	16.68	-1			False
38	15-06-28	12.51	16.68	-1			False
38	15-06-28	12.51	16.68	-1		329459116C	False
38	15-06-28	12.51	16.68	-1			False
38	15-06-28	12.51	16.68	-1		-1	False
38	15-06-28	12.51	16.68	-1		329459116B	False
38	15-06-28	12.51	16.68	-1			False
38	15-06-28	12.51	16.68	-1			False
38	15-06-28	12.51	16.68	-1		329216611	False
38	15-06-28	12.51	16.68	-1			False
38	15-06-28	12.51	16.68	-1			False
38	15-06-28	12.51	16.68	-1			False
38	15-06-28	12.51	16.68	-1		329459116B	False
386	15-06-29	12.01	17.51	-1		-1	False
386	15-06-29	12.01	17.51	-1		-1	False
386	15-06-29	12.01	17.51	-1			False
386	15-06-29	12.01	17.51	-1			False
386	15-06-29	12.01	17.51	-1		-1	False
386	15-06-29	12.01	17.51	-1		328961702A	False
386	15-06-29	12.01	17.51	-1		329246297	False
386	15-06-29	12.01	17.51	-1		-1	False
386	15-06-29	12.01	17.51	-1		329246297	False
386	15-06-29	12.01	17.51	-1		-1	False
386	15-06-29	12.01	17.51	-1		-1	False
386	15-06-29	12.01	17.51	-1		-1	False
142	15-07-01	11.51	17.85	-1	J54129	329093897	True
142	15-07-01	11.51	17.85	-1	J54130		False
142	15-07-01	11.51	17.85	-1	J54130		False
142	15-07-01	11.51	17.85	-1			False
142	15-07-01	11.51	17.85	-1	J54129		False
142	15-07-01	11.51	17.85	-1	J54130		False
142	15-07-01	11.51	17.85	-1	J54129		False
142	15-07-01	11.51	17.85	-1	J54130	328961702A	True
142	15-07-01	11.51	17.85	-1	J54130	328974235B	True
142	15-07-01	11.51	17.85	-1			False
142	15-07-01	11.51	17.85	-1	J54130		False
142	15-07-01	11.51	17.85	-1			False
142	15-07-01	11.51	17.85	-1		328961702A	False
142	15-07-01	11.51	17.85	-1	J54130		False
142	15-07-01	11.51	17.85	-1	J54130	328974235B	True
142	15-07-01	11.51	17.85	-1		-1	False
142	15-07-01	11.51	17.85	-1		329216611	False
142	15-07-01	11.51	17.85	-1	J54130		False
142	15-07-01	11.51	17.85	-1		328961702A	True
142	15-07-01	11.51	17.85	-1		-1	False
142	15-07-01	11.51	17.85	-1			False
142	15-07-01	11.51	17.85	-1			False
142	15-07-01	11.51	17.85	-1	J54129		False
142	15-07-01	11.51	17.85	-1			False
142	15-07-01	11.51	17.85	-1	J54130		False
142	15-07-01	11.51	17.85	-1			False
142	15-07-01	11.51	17.85	-1		328961702A	False
142	15-07-01	11.51	17.85	-1			False
142	15-07-01	11.51	17.85	-1	J54130		False
142	15-07-01	11.51	17.85	-1	J54129		False
142	15-07-01	11.51	17.85	-1	J54130		False
142	15-07-01	11.51	17.85	-1		329069248	False
142	15-07-01	11.51	17.85	-1		328974235B	True
142	15-07-01	11.51	17.85	-1	J54130	329246297	True
142	15-07-01	11.51	17.85	-1		328961702A	True
142	15-07-01	11.51	17.85	-1	J54130	329246297	True
142	15-07-01	11.51	17.85	-1		328961702A	True
142	15-07-01	11.51	17.85	-1	J54130		False
142	15-07-01	11.51	17.85	-1	J54159		False
142	15-07-01	11.51	17.85	-1	J54130	328974235C	True
142	15-07-01	11.51	17.85	-1		328961702A	False
142	15-07-01	11.51	17.85	-1	J54159		False
142	15-07-01	11.51	17.85	-1		328961702A	False
142	15-07-01	11.51	17.85	-1		328961702A	False
142	15-07-01	11.51	17.85	-1		328961702A	False
142	15-07-01	11.51	17.85	-1			False
142	15-07-01	11.51	17.85	-1			False
142	15-07-01	11.51	17.85	-1			False
142	15-07-01	11.51	17.85	-1			False
142	15-07-01	11.51	17.85	-1		328961702A	True
142	15-07-01	11.51	17.85	-1		-1	False
142	15-07-01	11.51	17.85	-1		328961702A	True
142	15-07-01	11.51	17.85	-1			False
142	15-07-01	11.51	17.85	-1	J54159		False
142	15-07-01	11.51	17.85	-1	J54130		False
142	15-07-01	11.51	17.85	-1		329246297	True
142	15-07-01	11.51	17.85	-1		328961702A	True
142	15-07-01	11.51	17.85	-1	J54129		False
142	15-07-01	11.51	17.85	-1	J54173	328961720B	True
142	15-07-01	11.51	17.85	-1			False
142	15-07-01	11.51	17.85	-1			False
142	15-07-01	11.51	17.85	-1	J54129	329246297	True
142	15-07-01	11.51	17.85	-1		328961702A	False
48	15-07-04	8.00	14.01	-1			False
48	15-07-04	8.00	14.01	-1			False
48	15-07-04	8.00	14.01	-1			False
48	15-07-04	8.00	14.01	-1			False
40	15-07-05	10.42	13.51	-1			False
96	15-07-09	11.33	16.92	-1		328961720B	True
96	15-07-09	11.33	16.92	-1		328961720B	False
96	15-07-09	11.33	16.92	-1			False
96	15-07-09	11.33	16.92	-1		-1	False
96	15-07-09	11.33	16.92	-1		329069248	False
96	15-07-09	11.33	16.92	-1			False
28	15-07-09	10.76	17.44	-1	J54181		False
28	15-07-09	10.76	17.44	-1	J54181		False
90	15-07-10	10.24	16.75	-1			False
90	15-07-10	10.24	16.75	-1		329459175	False
90	15-07-10	10.24	16.75	-1		329459116C	False
90	15-07-10	10.24	16.75	-1			False
90	15-07-10	10.24	16.75	-1		329459116B	False
90	15-07-10	10.24	16.75	-1	J54147		False
90	15-07-10	10.24	16.75	-1			False
90	15-07-10	10.24	16.75	-1			False
90	15-07-10	10.24	16.75	-1			False
90	15-07-10	10.24	16.75	-1		-1	False
28	15-07-12	10.38	15.61	-1	J54160		False
28	15-07-12	10.38	15.61	-1	J54140	329459116B	True
28	15-07-12	10.38	15.61	-1	J54181		False
28	15-07-12	10.38	15.61	-1	J54181		False
28	15-07-12	10.38	15.61	-1	J54181	329518145A	True
28	15-07-12	10.38	15.61	-1		328961724	False
28	15-07-12	10.38	15.61	-1	J54139	-1	True
28	15-07-12	10.38	15.61	-1	J54181	329083342	True
28	15-07-12	10.38	15.61	-1	J54181		False
28	15-07-12	10.38	15.61	-1	J54181		False
28	15-07-12	10.38	15.61	-1	J54181		False
96	15-07-19	10.50	17.06	-1			False
96	15-07-19	10.50	17.06	-1			False
96	15-07-19	10.50	17.06	-1		329216611	False
96	15-07-19	10.50	17.06	-1			False
96	15-07-19	10.50	17.06	-1			False
96	15-07-19	10.50	17.06	-1			False
96	15-07-19	10.50	17.06	-1			False
96	15-07-19	10.50	17.06	-1			False
96	15-07-19	10.50	17.06	-1		328974235C	False
96	15-07-19	10.50	17.06	-1			False
96	15-07-19	10.50	17.06	-1			False
96	15-07-19	10.50	17.06	-1		-1	False
96	15-07-19	10.50	17.06	-1		-1	False
96	15-07-19	10.50	17.06	-1			False
96	15-07-19	10.50	17.06	-1	J54129	329216611	True
96	15-07-19	10.50	17.06	-1			False
96	15-07-19	10.50	17.06	-1			False
96	15-07-19	10.50	17.06	-1			False
96	15-07-19	10.50	17.06	-1			False
96	15-07-19	10.50	17.06	-1			False
96	15-07-19	10.50	17.06	-1	J54145		False
96	15-07-19	10.50	17.06	-1			False
96	15-07-19	10.50	17.06	-1			False
96	15-07-19	10.50	17.06	-1	J54145		False
96	15-07-19	10.50	17.06	-1			False
96	15-07-19	10.50	17.06	-1			False
96	15-07-19	10.50	17.06	-1			False
96	15-07-19	10.50	17.06	-1			False
96	15-07-19	10.50	17.06	-1			False
96	15-07-19	10.50	17.06	-1			False
96	15-07-19	10.50	17.06	-1		328961720B	False
96	15-07-19	10.50	17.06	-1			False
96	15-07-19	10.50	17.06	-1		329216611	False
96	15-07-19	10.50	17.06	-1			False
96	15-07-19	10.50	17.06	-1			False
96	15-07-19	10.50	17.06	-1			False
142	15-07-19	11.26	15.76	-1	J54130	329216611	True
142	15-07-19	11.26	15.76	-1	J54129	328961702A	True
142	15-07-19	11.26	15.76	-1		328961702A	False
142	15-07-19	11.26	15.76	-1		328961702A	False
142	15-07-19	11.26	15.76	-1			False
142	15-07-19	11.26	15.76	-1		-1	False
142	15-07-19	11.26	15.76	-1			False
142	15-07-19	11.26	15.76	-1		328974235B	True
142	15-07-19	11.26	15.76	-1		328961702A	False
142	15-07-19	11.26	15.76	-1	J54130		False
142	15-07-19	11.26	15.76	-1		328961702A	True
142	15-07-19	11.26	15.76	-1			False
142	15-07-19	11.26	15.76	-1		328974235B	True
142	15-07-19	11.26	15.76	-1		328961702A	False
142	15-07-19	11.26	15.76	-1		329069248	False
142	15-07-19	11.26	15.76	-1		329069248	False
142	15-07-19	11.26	15.76	-1			False
142	15-07-19	11.26	15.76	-1		328961702A	False
142	15-07-19	11.26	15.76	-1		328961702A	False
142	15-07-19	11.26	15.76	-1			False
142	15-07-19	11.26	15.76	-1		328961702A	False
142	15-07-19	11.26	15.76	-1		328961702A	False
142	15-07-19	11.26	15.76	-1		328961702A	True
142	15-07-19	11.26	15.76	-1		329069253	False
142	15-07-19	11.26	15.76	-1	J54173	-1	False
142	15-07-19	11.26	15.76	-1		329523947	False
142	15-07-19	11.26	15.76	-1			False
142	15-07-19	11.26	15.76	-1		328961702A	True
142	15-07-19	11.26	15.76	-1	J54145		False
142	15-07-19	11.26	15.76	-1	J54130	328961702A	True
142	15-07-19	11.26	15.76	-1		328961702A	False
142	15-07-19	11.26	15.76	-1		329069248	False
142	15-07-19	11.26	15.76	-1		328961702A	False
142	15-07-19	11.26	15.76	-1	J54130	328961702A	True
142	15-07-19	11.26	15.76	-1			False
142	15-07-19	11.26	15.76	-1		328961702A	False
142	15-07-19	11.26	15.76	-1	J54130		False
142	15-07-19	11.26	15.76	-1	J54129		False
142	15-07-19	11.26	15.76	-1			False
142	15-07-19	11.26	15.76	-1	J54130	328961702A	True
142	15-07-19	11.26	15.76	-1	J54130	328961702A	True
142	15-07-19	11.26	15.76	-1	J54129		False
142	15-07-19	11.26	15.76	-1		328974235B	False
142	15-07-19	11.26	15.76	-1	J54130	328961702A	True
142	15-07-19	11.26	15.76	-1	J54159		False
142	15-07-19	11.26	15.76	-1			False
142	15-07-19	11.26	15.76	-1		-1	False
142	15-07-19	11.26	15.76	-1		328961702A	False
142	15-07-19	11.26	15.76	-1	J54131		False
142	15-07-19	11.26	15.76	-1			False
142	15-07-19	11.26	15.76	-1		329069248	False
142	15-07-19	11.26	15.76	-1			False
142	15-07-19	11.26	15.76	-1	J54129	328961702A	True
142	15-07-19	11.26	15.76	-1		328961702A	False
142	15-07-19	11.26	15.76	-1			False
142	15-07-19	11.26	15.76	-1	J54130		False
142	15-07-19	11.26	15.76	-1			False
142	15-07-19	11.26	15.76	-1	J54130		False
142	15-07-19	11.26	15.76	-1	J54130		False
142	15-07-19	11.26	15.76	-1		328961702A	False
142	15-07-19	11.26	15.76	-1		329069248	False
142	15-07-19	11.26	15.76	-1			False
142	15-07-19	11.26	15.76	-1		328961702A	False
91	15-07-21	10.85	15.76	-1			False
91	15-07-21	10.85	15.76	-1			False
91	15-07-21	10.85	15.76	-1		328961702A	False
91	15-07-21	10.85	15.76	-1	J54128	328961702A	True
91	15-07-21	10.85	15.76	-1			False
91	15-07-21	10.85	15.76	-1		328961702A	False
91	15-07-21	10.85	15.76	-1		328961702A	False
91	15-07-21	10.85	15.76	-1		328961702A	False
91	15-07-21	10.85	15.76	-1	J54130	328961702A	True
91	15-07-21	10.85	15.76	-1		328961702A	False
91	15-07-21	10.85	15.76	-1	J54130	328961702A	True
91	15-07-21	10.85	15.76	-1		328961702A	False
91	15-07-21	10.85	15.76	-1	J54130		False
91	15-07-21	10.85	15.76	-1		328961702A	False
91	15-07-21	10.85	15.76	-1			False
91	15-07-21	10.85	15.76	-1		328961702A	False
91	15-07-21	10.85	15.76	-1			False
91	15-07-21	10.85	15.76	-1		328961702A	False
91	15-07-21	10.85	15.76	-1		0	False
91	15-07-21	10.85	15.76	-1		328961702A	False
91	15-07-21	10.85	15.76	-1			False
91	15-07-21	10.85	15.76	-1		328961702A	False
91	15-07-21	10.85	15.76	-1		328961702A	False
91	15-07-21	10.85	15.76	-1		328961702A	True
91	15-07-21	10.85	15.76	-1		328961702A	False
91	15-07-21	10.85	15.76	-1			False
91	15-07-21	10.85	15.76	-1		-1	False
91	15-07-21	10.85	15.76	-1		328961702A	False
91	15-07-21	10.85	15.76	-1		328961702A	False
91	15-07-21	10.85	15.76	-1			False
91	15-07-21	10.85	15.76	-1		328961702A	False
91	15-07-21	10.85	15.76	-1		328961702A	False
91	15-07-21	10.85	15.76	-1		328961702A	False
91	15-07-21	10.85	15.76	-1		328961702A	False
91	15-07-21	10.85	15.76	-1		328961702A	False
91	15-07-21	10.85	15.76	-1		329069255	False
91	15-07-21	10.85	15.76	-1		329069262	False
91	15-07-21	10.85	15.76	-1		328961702A	False
91	15-07-21	10.85	15.76	-1		-1	False
210	15-07-22	10.95	16.08	-1			False
210	15-07-22	10.95	16.08	-1	J54130	328961702A	True
210	15-07-22	10.95	16.08	-1	J54130	328961702A	True
210	15-07-22	10.95	16.08	-1	J54128		False
210	15-07-22	10.95	16.08	-1	J54130		False
210	15-07-22	10.95	16.08	-1	J54130	-1	True
210	15-07-22	10.95	16.08	-1	J54130	328961702A	True
210	15-07-22	10.95	16.08	-1		328961702A	False
210	15-07-22	10.95	16.08	-1	J54130		False
210	15-07-22	10.95	16.08	-1	J54130	328961702A	True
210	15-07-22	10.95	16.08	-1	J54129	329216611	True
210	15-07-22	10.95	16.08	-1	J54131	328961702A	True
210	15-07-22	10.95	16.08	-1	J54130		False
210	15-07-22	10.95	16.08	-1	J54130		False
210	15-07-22	10.95	16.08	-1	J54159		False
210	15-07-22	10.95	16.08	-1	J54130	328961702A	True
210	15-07-22	10.95	16.08	-1			False
210	15-07-22	10.95	16.08	-1		328961702A	True
210	15-07-22	10.95	16.08	-1			False
176	15-07-23	10.00	14.00	-1			False
176	15-07-23	10.00	14.00	-1		329246297	False
176	15-07-23	10.00	14.00	-1	J54130	329459116C	True
176	15-07-23	10.00	14.00	-1			False
176	15-07-23	10.00	14.00	-1			False
176	15-07-23	10.00	14.00	-1		329069255	False
176	15-07-23	10.00	14.00	-1			False
176	15-07-23	10.00	14.00	-1			False
176	15-07-23	10.00	14.00	-1			False
176	15-07-23	10.00	14.00	-1			False
176	15-07-23	10.00	14.00	-1	J54129		False
176	15-07-23	10.00	14.00	-1	J54129	329216611	True
176	15-07-23	10.00	14.00	-1			False
176	15-07-23	10.00	14.00	-1			False
176	15-07-23	10.00	14.00	-1	J54130		False
176	15-07-23	10.00	14.00	-1			False
176	15-07-23	10.00	14.00	-1		328974235C	False
176	15-07-23	10.00	14.00	-1		-1	False
176	15-07-23	10.00	14.00	-1			False
176	15-07-23	10.00	14.00	-1	J54130	-1	False
176	15-07-23	10.00	14.00	-1			False
176	15-07-23	10.00	14.00	-1	J54130		False
176	15-07-23	10.00	14.00	-1		329069255	False
176	15-07-23	10.00	14.00	-1			False
176	15-07-23	10.00	14.00	-1		-1	False
176	15-07-23	10.00	14.00	-1	J54131		False
176	15-07-23	10.00	14.00	-1		329459116A	False
176	15-07-23	10.00	14.00	-1	J54130	329246297	True
176	15-07-23	10.00	14.00	-1		0	False
176	15-07-23	10.00	14.00	-1			False
176	15-07-23	10.00	14.00	-1		-1	False
63	15-07-23	11.01	15.00	-1	J54139		False
63	15-07-23	11.01	15.00	-1	J54145		False
63	15-07-23	11.01	15.00	-1	J54159		False
63	15-07-23	11.01	15.00	-1	J54145		False
49	15-07-24	10.50	16.09	-1			False
49	15-07-24	10.50	16.09	-1	J54170		False
49	15-07-24	10.50	16.09	-1			False
49	15-07-24	10.50	16.09	-1			False
49	15-07-24	10.50	16.09	-1			False
49	15-07-24	10.50	16.09	-1			False
49	15-07-24	10.50	16.09	-1			False
49	15-07-24	10.50	16.09	-1			False
49	15-07-24	10.50	16.09	-1		329216611	False
49	15-07-24	10.50	16.09	-1			False
49	15-07-24	10.50	16.09	-1		329216611	False
49	15-07-24	10.50	16.09	-1		329216611	False
49	15-07-24	10.50	16.09	-1			False
49	15-07-24	10.50	16.09	-1		329216611	False
49	15-07-24	10.50	16.09	-1			False
49	15-07-24	10.50	16.09	-1		329216611	False
49	15-07-24	10.50	16.09	-1		329216611	False
49	15-07-24	10.50	16.09	-1			False
49	15-07-24	10.50	16.09	-1		329523065	False
49	15-07-24	10.50	16.09	-1			False
49	15-07-24	10.50	16.09	-1			False
49	15-07-24	10.50	16.09	-1		329459116B	False
49	15-07-24	10.50	16.09	-1			False
49	15-07-24	10.50	16.09	-1		329216611	False
49	15-07-24	10.50	16.09	-1		329216611	False
49	15-07-24	10.50	16.09	-1		329459116B	False
49	15-07-24	10.50	16.09	-1	J54156		False
49	15-07-24	10.50	16.09	-1		329216611	False
49	15-07-24	10.50	16.09	-1			False
49	15-07-24	10.50	16.09	-1			False
49	15-07-24	10.50	16.09	-1		329216611	False
49	15-07-24	10.50	16.09	-1			False
49	15-07-24	10.50	16.09	-1			False
49	15-07-24	10.50	16.09	-1			False
49	15-07-24	10.50	16.09	-1		329459116B	False
49	15-07-24	10.50	16.09	-1		328961720B	False
49	15-07-24	10.50	16.09	-1			False
49	15-07-24	10.50	16.09	-1		329216611	False
49	15-07-24	10.50	16.09	-1			False
49	15-07-24	10.50	16.09	-1			False
49	15-07-24	10.50	16.09	-1			False
49	15-07-24	10.50	16.09	-1		329216611	False
49	15-07-24	10.50	16.09	-1		329459116A	False
49	15-07-24	10.50	16.09	-1		329216611	False
49	15-07-24	10.50	16.09	-1		329216611	False
49	15-07-24	10.50	16.09	-1		-1	False
49	15-07-24	10.50	16.09	-1		328974235B	False
49	15-07-24	10.50	16.09	-1			False
279	15-07-24	13.13	17.50	-1			False
279	15-07-24	13.13	17.50	-1			False
279	15-07-24	13.13	17.50	-1			False
279	15-07-24	13.13	17.50	-1			False
279	15-07-24	13.13	17.50	-1			False
279	15-07-24	13.13	17.50	-1		329459116A	False
279	15-07-24	13.13	17.50	-1		329518146	False
279	15-07-24	13.13	17.50	-1		329518145B	False
279	15-07-24	13.13	17.50	-1		329518145B	False
279	15-07-24	13.13	17.50	-1			False
279	15-07-24	13.13	17.50	-1	J54182		False
279	15-07-24	13.13	17.50	-1		-1	False
279	15-07-24	13.13	17.50	-1		329518145B	False
279	15-07-24	13.13	17.50	-1		329518145B	False
279	15-07-24	13.13	17.50	-1		329518145B	False
279	15-07-24	13.13	17.50	-1		329101302	False
96	15-07-26	9.66	16.67	-1			False
96	15-07-26	9.66	16.67	-1			False
96	15-07-26	9.66	16.67	-1			False
96	15-07-26	9.66	16.67	-1			False
96	15-07-26	9.66	16.67	-1			False
96	15-07-26	9.66	16.67	-1	J54129	329216611	True
96	15-07-26	9.66	16.67	-1	J54130	329216611	True
96	15-07-26	9.66	16.67	-1		329459118	False
96	15-07-26	9.66	16.67	-1			False
96	15-07-26	9.66	16.67	-1			False
96	15-07-26	9.66	16.67	-1			False
96	15-07-26	9.66	16.67	-1		328961720B	False
96	15-07-26	9.66	16.67	-1		0	False
96	15-07-26	9.66	16.67	-1	J54145		False
96	15-07-26	9.66	16.67	-1			False
96	15-07-26	9.66	16.67	-1			False
96	15-07-26	9.66	16.67	-1	J54129	329216611	True
96	15-07-26	9.66	16.67	-1			False
96	15-07-26	9.66	16.67	-1	J54130		False
444	15-07-26	8.50	16.53	-1	J54129		False
444	15-07-26	8.50	16.53	-1	J54129	329459116B	True
444	15-07-26	8.50	16.53	-1	J54131	329518145B	True
444	15-07-26	8.50	16.53	-1			False
444	15-07-26	8.50	16.53	-1	J54129	329518145B	True
444	15-07-26	8.50	16.53	-1	J54129		False
444	15-07-26	8.50	16.53	-1			False
444	15-07-26	8.50	16.53	-1			False
444	15-07-26	8.50	16.53	-1	J54129	0	False
444	15-07-26	8.50	16.53	-1	J54131	0	False
444	15-07-26	8.50	16.53	-1	J54129	328961724	True
444	15-07-26	8.50	16.53	-1			False
444	15-07-26	8.50	16.53	-1			False
444	15-07-26	8.50	16.53	-1	J54129	329014384	True
444	15-07-26	8.50	16.53	-1	J54129	329518145B	True
444	15-07-26	8.50	16.53	-1			False
444	15-07-26	8.50	16.53	-1			False
444	15-07-26	8.50	16.53	-1	J54170		False
444	15-07-26	8.50	16.53	-1	J54129	-1	True
444	15-07-26	8.50	16.53	-1			False
444	15-07-26	8.50	16.53	-1	J54173	329518145B	True
444	15-07-26	8.50	16.53	-1	J54173		False
444	15-07-26	8.50	16.53	-1	J54129		False
444	15-07-26	8.50	16.53	-1	J54143		False
444	15-07-26	8.50	16.53	-1	J54129	329518145B	True
444	15-07-26	8.50	16.53	-1			False
444	15-07-26	8.50	16.53	-1	J54129	329014384	True
444	15-07-26	8.50	16.53	-1	J54129	-1	True
444	15-07-26	8.50	16.53	-1	J54129	329518145B	True
444	15-07-26	8.50	16.53	-1	J54129	329518145B	True
444	15-07-26	8.50	16.53	-1	J54129	329320883	True
444	15-07-26	8.50	16.53	-1	J54129	329563838	True
444	15-07-26	8.50	16.53	-1	J54129	329154753	True
444	15-07-26	8.50	16.53	-1	J54129	329563838	True
444	15-07-26	8.50	16.53	-1		329563838	False
444	15-07-26	8.50	16.53	-1			False
444	15-07-26	8.50	16.53	-1	J54129	329459116A	True
444	15-07-26	8.50	16.53	-1	J54131		False
444	15-07-26	8.50	16.53	-1	J54129	329518145B	True
444	15-07-26	8.50	16.53	-1			False
444	15-07-26	8.50	16.53	-1			False
444	15-07-26	8.50	16.53	-1	J54131	329086711	True
444	15-07-26	8.50	16.53	-1	J54130		False
444	15-07-26	8.50	16.53	-1	J54129		False
444	15-07-26	8.50	16.53	-1			False
444	15-07-26	8.50	16.53	-1		329060769	False
444	15-07-26	8.50	16.53	-1	J54129	329459116A	True
444	15-07-26	8.50	16.53	-1			False
49	15-07-27	10.75	14.76	-1			False
49	15-07-27	10.75	14.76	-1		0	False
49	15-07-27	10.75	14.76	-1		329459116B	False
49	15-07-27	10.75	14.76	-1			False
49	15-07-27	10.75	14.76	-1		329216611	False
49	15-07-27	10.75	14.76	-1	J54129	329216611	True
49	15-07-27	10.75	14.76	-1		329216611	False
49	15-07-27	10.75	14.76	-1		329216611	False
49	15-07-27	10.75	14.76	-1		329216611	False
49	15-07-27	10.75	14.76	-1			False
49	15-07-27	10.75	14.76	-1	J54130	329216611	True
49	15-07-27	10.75	14.76	-1		329459116C	False
49	15-07-27	10.75	14.76	-1			False
49	15-07-27	10.75	14.76	-1		329216611	False
49	15-07-27	10.75	14.76	-1	J54129	329216611	True
49	15-07-27	10.75	14.76	-1			False
49	15-07-27	10.75	14.76	-1			False
49	15-07-27	10.75	14.76	-1		329216611	False
49	15-07-27	10.75	14.76	-1			False
49	15-07-27	10.75	14.76	-1		329216611	False
49	15-07-27	10.75	14.76	-1		328961724	False
49	15-07-27	10.75	14.76	-1		329216611	False
49	15-07-27	10.75	14.76	-1		329216611	False
49	15-07-27	10.75	14.76	-1			False
49	15-07-27	10.75	14.76	-1			False
49	15-07-27	10.75	14.76	-1			False
49	15-07-27	10.75	14.76	-1	J54130		False
49	15-07-27	10.75	14.76	-1	J54173		False
49	15-07-27	10.75	14.76	-1		329216611	False
90	15-07-28	9.78	17.25	-1			False
90	15-07-28	9.78	17.25	-1			False
90	15-07-28	9.78	17.25	-1	J54129		False
90	15-07-28	9.78	17.25	-1		329459118	False
90	15-07-28	9.78	17.25	-1		329459118	False
90	15-07-28	9.78	17.25	-1		329459118	False
90	15-07-28	9.78	17.25	-1			False
90	15-07-28	9.78	17.25	-1			False
90	15-07-28	9.78	17.25	-1		329459118	False
90	15-07-28	9.78	17.25	-1		329459118	False
90	15-07-28	9.78	17.25	-1		329520002	False
90	15-07-28	9.78	17.25	-1			False
90	15-07-28	9.78	17.25	-1		329459118	False
90	15-07-28	9.78	17.25	-1		329459118	False
90	15-07-28	9.78	17.25	-1		329520002	False
90	15-07-28	9.78	17.25	-1		329459116B	False
90	15-07-28	9.78	17.25	-1			False
90	15-07-28	9.78	17.25	-1			False
48	15-07-30	10.50	15.25	-1			False
48	15-07-30	10.50	15.25	-1			False
48	15-07-30	10.50	15.25	-1			False
48	15-07-30	10.50	15.25	-1			False
48	15-07-30	10.50	15.25	-1	J54181		False
48	15-07-30	10.50	15.25	-1			False
48	15-07-30	10.50	15.25	-1			False
96	15-07-31	14.34	16.59	-1	J54130	-1	True
96	15-07-31	14.34	16.59	-1	J54130	0	False
96	15-07-31	14.34	16.59	-1		329216611	False
96	15-07-31	14.34	16.59	-1		329216611	True
96	15-07-31	14.34	16.59	-1		328961720B	False
96	15-07-31	14.34	16.59	-1		328961720A	False
96	15-07-31	14.34	16.59	-1		328961720B	False
96	15-07-31	14.34	16.59	-1			False
96	15-07-31	14.34	16.59	-1			False
96	15-08-01	9.66	16.84	-1			False
96	15-08-01	9.66	16.84	-1			False
96	15-08-01	9.66	16.84	-1			False
96	15-08-01	9.66	16.84	-1		329216611	False
96	15-08-01	9.66	16.84	-1		329523068	False
96	15-08-01	9.66	16.84	-1		328974235B	False
96	15-08-01	9.66	16.84	-1	J54145	329216611	True
96	15-08-01	9.66	16.84	-1	J54129	329216611	True
96	15-08-01	9.66	16.84	-1	J54130	329216611	True
96	15-08-01	9.66	16.84	-1			False
96	15-08-01	9.66	16.84	-1			False
96	15-08-01	9.66	16.84	-1			False
96	15-08-01	9.66	16.84	-1		0	False
96	15-08-01	9.66	16.84	-1		328974235B	False
96	15-08-01	9.66	16.84	-1			False
96	15-08-01	9.66	16.84	-1		0	False
96	15-08-01	9.66	16.84	-1	J54129	329216611	True
96	15-08-01	9.66	16.84	-1			False
96	15-08-01	9.66	16.84	-1			False
96	15-08-01	9.66	16.84	-1		0	False
96	15-08-01	9.66	16.84	-1	J54131	329216611	True
96	15-08-01	9.66	16.84	-1			False
96	15-08-01	9.66	16.84	-1			False
96	15-08-01	9.66	16.84	-1	J54130	329216611	True
96	15-08-01	9.66	16.84	-1	J54129	329216611	True
96	15-08-01	9.66	16.84	-1			False
96	15-08-01	9.66	16.84	-1	J54159		False
96	15-08-01	9.66	16.84	-1		328961720B	False
96	15-08-01	9.66	16.84	-1			False
96	15-08-01	9.66	16.84	-1		329216611	False
96	15-08-01	9.66	16.84	-1			False
96	15-08-01	9.66	16.84	-1		329216611	False
142	15-08-01	12.17	16.11	-1	J54130	328961702A	True
142	15-08-01	12.17	16.11	-1			False
142	15-08-01	12.17	16.11	-1		329246297	True
142	15-08-01	12.17	16.11	-1	J54159	328961702A	True
142	15-08-01	12.17	16.11	-1			False
142	15-08-01	12.17	16.11	-1			False
142	15-08-01	12.17	16.11	-1			False
142	15-08-01	12.17	16.11	-1	J54129		False
142	15-08-01	12.17	16.11	-1		328961702A	False
142	15-08-01	12.17	16.11	-1		328961702A	False
142	15-08-01	12.17	16.11	-1		328961702A	False
142	15-08-01	12.17	16.11	-1			False
142	15-08-01	12.17	16.11	-1		328961702A	False
142	15-08-01	12.17	16.11	-1	J54130	328974235C	True
142	15-08-01	12.17	16.11	-1	J54130		False
142	15-08-01	12.17	16.11	-1	J54130	329216611	True
142	15-08-01	12.17	16.11	-1	J54130		False
142	15-08-01	12.17	16.11	-1		328961702A	False
142	15-08-01	12.17	16.11	-1			False
142	15-08-01	12.17	16.11	-1	J54129		False
142	15-08-01	12.17	16.11	-1			False
142	15-08-01	12.17	16.11	-1	J54159	329246297	True
142	15-08-01	12.17	16.11	-1		328961702A	False
142	15-08-01	12.17	16.11	-1		328961702A	False
142	15-08-01	12.17	16.11	-1			False
142	15-08-01	12.17	16.11	-1	J54129	328961702A	True
142	15-08-01	12.17	16.11	-1		328961702A	False
142	15-08-01	12.17	16.11	-1	J54130	328961702A	True
142	15-08-01	12.17	16.11	-1			False
142	15-08-01	12.17	16.11	-1		329069248	False
142	15-08-01	12.17	16.11	-1			False
142	15-08-01	12.17	16.11	-1		-1	False
142	15-08-01	12.17	16.11	-1	J54130	328961702A	True
142	15-08-01	12.17	16.11	-1			False
142	15-08-01	12.17	16.11	-1			False
142	15-08-01	12.17	16.11	-1			False
142	15-08-01	12.17	16.11	-1			False
142	15-08-01	12.17	16.11	-1	J54181	329518145B	True
142	15-08-01	12.17	16.11	-1		-1	False
142	15-08-01	12.17	16.11	-1			False
142	15-08-01	12.17	16.11	-1		328961702A	False
142	15-08-01	12.17	16.11	-1			False
142	15-08-01	12.17	16.11	-1		328961702A	False
142	15-08-01	12.17	16.11	-1		328961702A	False
142	15-08-01	12.17	16.11	-1			False
142	15-08-01	12.17	16.11	-1	J54130	328961702A	True
142	15-08-01	12.17	16.11	-1		328961702A	False
142	15-08-01	12.17	16.11	-1	J54159		False
142	15-08-01	12.17	16.11	-1		328961702A	True
142	15-08-01	12.17	16.11	-1	J54130		False
142	15-08-01	12.17	16.11	-1			False
142	15-08-01	12.17	16.11	-1		328961702A	False
142	15-08-01	12.17	16.11	-1		328961702A	False
142	15-08-01	12.17	16.11	-1		328961702A	False
142	15-08-01	12.17	16.11	-1		329069272	False
142	15-08-01	12.17	16.11	-1	J54130		False
142	15-08-01	12.17	16.11	-1			False
142	15-08-01	12.17	16.11	-1	J54129		False
142	15-08-01	12.17	16.11	-1		328961702A	False
142	15-08-01	12.17	16.11	-1		0	False
142	15-08-01	12.17	16.11	-1			False
142	15-08-01	12.17	16.11	-1			False
142	15-08-01	12.17	16.11	-1		328961702A	False
142	15-08-01	12.17	16.11	-1	J54130		False
142	15-08-01	12.17	16.11	-1	J54130	328961702A	True
142	15-08-01	12.17	16.11	-1	J54130		False
142	15-08-01	12.17	16.11	-1		328961702A	False
142	15-08-01	12.17	16.11	-1		328961702A	False
142	15-08-01	12.17	16.11	-1			False
142	15-08-01	12.17	16.11	-1	J54130	328961702A	True
142	15-08-01	12.17	16.11	-1	J54173	328961702A	True
142	15-08-01	12.17	16.11	-1	J54130		False
142	15-08-01	12.17	16.11	-1		328961702A	False
142	15-08-01	12.17	16.11	-1	J54130	328974235B	True
142	15-08-01	12.17	16.11	-1		328961702A	False
142	15-08-01	12.17	16.11	-1	J54130		False
142	15-08-01	12.17	16.11	-1			False
142	15-08-01	12.17	16.11	-1	J54130		False
142	15-08-01	12.17	16.11	-1			False
142	15-08-01	12.17	16.11	-1		328961702A	True
142	15-08-01	12.17	16.11	-1		328961702A	False
142	15-08-01	12.17	16.11	-1	J54130	328961702A	True
90	15-08-01	10.04	17.34	-1			False
90	15-08-01	10.04	17.34	-1		329563838	False
90	15-08-01	10.04	17.34	-1		329518145B	False
90	15-08-01	10.04	17.34	-1		329459118	False
90	15-08-01	10.04	17.34	-1	J54181	329518145B	True
90	15-08-01	10.04	17.34	-1		329518145B	False
90	15-08-01	10.04	17.34	-1		329459116C	False
90	15-08-01	10.04	17.34	-1		329459118	False
90	15-08-01	10.04	17.34	-1	J54182	329459118	True
90	15-08-01	10.04	17.34	-1			False
90	15-08-01	10.04	17.34	-1		329459118	False
90	15-08-01	10.04	17.34	-1			False
90	15-08-01	10.04	17.34	-1			False
90	15-08-01	10.04	17.34	-1		329459118	False
90	15-08-01	10.04	17.34	-1		329459116B	False
90	15-08-01	10.04	17.34	-1		329518145B	False
90	15-08-01	10.04	17.34	-1		329459116C	False
90	15-08-01	10.04	17.34	-1			False
90	15-08-01	10.04	17.34	-1	J54182	329459118	True
90	15-08-01	10.04	17.34	-1	J54155		False
90	15-08-01	10.04	17.34	-1	J54145	329459116B	True
90	15-08-01	10.04	17.34	-1			False
90	15-08-01	10.04	17.34	-1	J54170		False
90	15-08-01	10.04	17.34	-1			False
90	15-08-01	10.04	17.34	-1		329459118	False
90	15-08-01	10.04	17.34	-1		329518145B	False
90	15-08-01	10.04	17.34	-1		329459116C	False
90	15-08-01	10.04	17.34	-1		329459118	False
90	15-08-01	10.04	17.34	-1		329459118	False
90	15-08-01	10.04	17.34	-1		329459116C	False
90	15-08-01	10.04	17.34	-1		329519995	False
90	15-08-01	10.04	17.34	-1			False
90	15-08-01	10.04	17.34	-1			False
90	15-08-01	10.04	17.34	-1		329459116B	False
90	15-08-01	10.04	17.34	-1			False
90	15-08-01	10.04	17.34	-1		329459118	False
90	15-08-01	10.04	17.34	-1		329459118	False
90	15-08-01	10.04	17.34	-1		329459118	False
444	15-08-01	7.01	14.51	-1	J54131	329518145B	True
444	15-08-01	7.01	14.51	-1			False
444	15-08-01	7.01	14.51	-1		329518145B	False
444	15-08-01	7.01	14.51	-1		329518145B	False
444	15-08-01	7.01	14.51	-1	J54131		False
444	15-08-01	7.01	14.51	-1			False
444	15-08-01	7.01	14.51	-1			False
444	15-08-01	7.01	14.51	-1		329518145B	False
444	15-08-01	7.01	14.51	-1	J54129	329459116B	True
444	15-08-01	7.01	14.51	-1	J54129	329518145B	True
444	15-08-01	7.01	14.51	-1	J54131		False
444	15-08-01	7.01	14.51	-1	J54129	329086711	True
444	15-08-01	7.01	14.51	-1	J54131	329518145B	True
444	15-08-01	7.01	14.51	-1	J54129	329518145B	True
444	15-08-01	7.01	14.51	-1	J54129	329518145B	True
444	15-08-01	7.01	14.51	-1			False
444	15-08-01	7.01	14.51	-1			False
444	15-08-01	7.01	14.51	-1	J54129	329518145B	True
444	15-08-01	7.01	14.51	-1			False
444	15-08-01	7.01	14.51	-1			False
444	15-08-01	7.01	14.51	-1	J54129	329459116B	True
444	15-08-01	7.01	14.51	-1	J54129	329518145B	True
444	15-08-01	7.01	14.51	-1		329518145B	False
444	15-08-01	7.01	14.51	-1	J54129	329459116B	True
444	15-08-01	7.01	14.51	-1	J54131	329518145B	True
444	15-08-01	7.01	14.51	-1	J54176		False
444	15-08-01	7.01	14.51	-1	J54129	329459116A	True
444	15-08-01	7.01	14.51	-1		329459116B	False
444	15-08-01	7.01	14.51	-1	J54131	329459116A	True
444	15-08-01	7.01	14.51	-1		329518145B	False
444	15-08-01	7.01	14.51	-1	J54129	329459116B	True
444	15-08-01	7.01	14.51	-1		328961767A	False
444	15-08-01	7.01	14.51	-1	J54129		False
444	15-08-01	7.01	14.51	-1			False
444	15-08-01	7.01	14.51	-1	J54129		False
444	15-08-01	7.01	14.51	-1	J54131	329563838	True
444	15-08-01	7.01	14.51	-1	J54131	329459116A	True
444	15-08-01	7.01	14.51	-1	J54129	329459116B	True
444	15-08-01	7.01	14.51	-1		-1	False
444	15-08-01	7.01	14.51	-1			False
444	15-08-01	7.01	14.51	-1			False
444	15-08-01	7.01	14.51	-1	J54129	329518145B	True
444	15-08-01	7.01	14.51	-1			False
444	15-08-01	7.01	14.51	-1			False
444	15-08-01	7.01	14.51	-1			False
444	15-08-01	7.01	14.51	-1	J54129	329518145B	True
42	15-08-02	9.76	16.76	-1	J54145		False
42	15-08-02	9.76	16.76	-1		329216611	False
42	15-08-02	9.76	16.76	-1	J54181		False
42	15-08-02	9.76	16.76	-1			False
42	15-08-02	9.76	16.76	-1			False
49	15-08-02	9.00	15.09	-1		329216611	False
49	15-08-02	9.00	15.09	-1			False
49	15-08-02	9.00	15.09	-1		329216611	False
49	15-08-02	9.00	15.09	-1			False
49	15-08-02	9.00	15.09	-1			False
49	15-08-02	9.00	15.09	-1			False
49	15-08-02	9.00	15.09	-1			False
49	15-08-02	9.00	15.09	-1			False
49	15-08-02	9.00	15.09	-1		0	False
49	15-08-02	9.00	15.09	-1			False
49	15-08-02	9.00	15.09	-1			False
49	15-08-02	9.00	15.09	-1			False
49	15-08-02	9.00	15.09	-1		329459116A	False
49	15-08-02	9.00	15.09	-1			False
49	15-08-02	9.00	15.09	-1			False
49	15-08-02	9.00	15.09	-1		329216611	False
49	15-08-02	9.00	15.09	-1			False
49	15-08-02	9.00	15.09	-1		329216611	False
49	15-08-02	9.00	15.09	-1		329216611	False
49	15-08-02	9.00	15.09	-1			False
49	15-08-02	9.00	15.09	-1		329216611	False
49	15-08-02	9.00	15.09	-1	J54130		False
49	15-08-02	9.00	15.09	-1			False
49	15-08-02	9.00	15.09	-1			False
49	15-08-02	9.00	15.09	-1			False
49	15-08-02	9.00	15.09	-1		329216611	False
49	15-08-02	9.00	15.09	-1		329518145B	False
49	15-08-02	9.00	15.09	-1			False
49	15-08-02	9.00	15.09	-1			False
49	15-08-02	9.00	15.09	-1		329216611	False
49	15-08-02	9.00	15.09	-1		329216611	False
49	15-08-02	9.00	15.09	-1	J54145	329216611	True
49	15-08-02	9.00	15.09	-1		329216611	False
49	15-08-02	9.00	15.09	-1		329216611	False
49	15-08-02	9.00	15.09	-1		329216611	False
49	15-08-02	9.00	15.09	-1		328974235B	False
49	15-08-02	9.00	15.09	-1		329216611	False
49	15-08-02	9.00	15.09	-1		329216611	False
49	15-08-02	9.00	15.09	-1		329523065	False
49	15-08-02	9.00	15.09	-1		329216611	False
49	15-08-02	9.00	15.09	-1			False
49	15-08-02	9.00	15.09	-1	J54130		False
49	15-08-02	9.00	15.09	-1			False
49	15-08-02	9.00	15.09	-1			False
49	15-08-02	9.00	15.09	-1		329216611	False
49	15-08-02	9.00	15.09	-1		329216611	False
49	15-08-02	9.00	15.09	-1			False
49	15-08-02	9.00	15.09	-1			False
49	15-08-02	9.00	15.09	-1			False
49	15-08-02	9.00	15.09	-1			False
49	15-08-02	9.00	15.09	-1			False
49	15-08-02	9.00	15.09	-1			False
49	15-08-02	9.00	15.09	-1		329216611	False
49	15-08-02	9.00	15.09	-1			False
49	15-08-02	9.00	15.09	-1		329216611	False
49	15-08-02	9.00	15.09	-1			False
49	15-08-02	9.00	15.09	-1		329216611	False
49	15-08-02	9.00	15.09	-1		329216611	False
49	15-08-02	9.00	15.09	-1		329216611	False
49	15-08-02	9.00	15.09	-1			False
49	15-08-02	9.00	15.09	-1			False
142	15-08-02	10.15	16.54	-1	J54130	328961702A	True
142	15-08-02	10.15	16.54	-1		-1	False
142	15-08-02	10.15	16.54	-1		328961702A	False
142	15-08-02	10.15	16.54	-1			False
142	15-08-02	10.15	16.54	-1	J54130		False
142	15-08-02	10.15	16.54	-1	J54129	-1	False
142	15-08-02	10.15	16.54	-1		328961702A	False
142	15-08-02	10.15	16.54	-1			False
142	15-08-02	10.15	16.54	-1			False
142	15-08-02	10.15	16.54	-1		328961702A	False
142	15-08-02	10.15	16.54	-1			False
142	15-08-02	10.15	16.54	-1	J54130		False
142	15-08-02	10.15	16.54	-1			False
142	15-08-02	10.15	16.54	-1		329216611	False
142	15-08-02	10.15	16.54	-1	J54130	328961702A	True
142	15-08-02	10.15	16.54	-1	J54130	-1	False
142	15-08-02	10.15	16.54	-1		328961702A	False
142	15-08-02	10.15	16.54	-1		328961702A	False
142	15-08-02	10.15	16.54	-1			False
142	15-08-02	10.15	16.54	-1		328961702A	False
142	15-08-02	10.15	16.54	-1	J54130	328961702A	True
142	15-08-02	10.15	16.54	-1		328961702A	True
142	15-08-02	10.15	16.54	-1		328961702A	True
142	15-08-02	10.15	16.54	-1			False
142	15-08-02	10.15	16.54	-1		328961702A	False
142	15-08-02	10.15	16.54	-1		328961702A	False
142	15-08-02	10.15	16.54	-1	J54130	328961702A	True
142	15-08-02	10.15	16.54	-1			False
142	15-08-02	10.15	16.54	-1		328961702A	False
142	15-08-02	10.15	16.54	-1	J54145	328961702A	True
142	15-08-02	10.15	16.54	-1			False
142	15-08-02	10.15	16.54	-1	J54130	-1	False
142	15-08-02	10.15	16.54	-1	J54129		False
142	15-08-02	10.15	16.54	-1	J54130		False
142	15-08-02	10.15	16.54	-1		328961702A	False
142	15-08-02	10.15	16.54	-1			False
142	15-08-02	10.15	16.54	-1	J54130	328961702A	True
142	15-08-02	10.15	16.54	-1		328961702A	False
142	15-08-02	10.15	16.54	-1		-1	False
142	15-08-02	10.15	16.54	-1		328961702A	False
142	15-08-02	10.15	16.54	-1	J54130		False
142	15-08-02	10.15	16.54	-1		-1	False
142	15-08-02	10.15	16.54	-1			False
142	15-08-02	10.15	16.54	-1		328961702A	True
142	15-08-02	10.15	16.54	-1		328961702A	False
142	15-08-02	10.15	16.54	-1	J54130	328974235B	True
142	15-08-02	10.15	16.54	-1		328961702A	False
142	15-08-02	10.15	16.54	-1			False
142	15-08-02	10.15	16.54	-1		328961702A	False
142	15-08-02	10.15	16.54	-1	J54130	328961702A	True
142	15-08-02	10.15	16.54	-1		328961702A	False
142	15-08-02	10.15	16.54	-1	J54129		False
142	15-08-02	10.15	16.54	-1	J54129	328961702A	True
142	15-08-02	10.15	16.54	-1			False
142	15-08-02	10.15	16.54	-1		328961702A	False
142	15-08-02	10.15	16.54	-1		328961702A	False
142	15-08-02	10.15	16.54	-1		328961702A	False
142	15-08-02	10.15	16.54	-1	J54145		False
142	15-08-02	10.15	16.54	-1	J54130	328974235B	True
142	15-08-02	10.15	16.54	-1			False
142	15-08-02	10.15	16.54	-1		328961702A	False
142	15-08-02	10.15	16.54	-1		328961702A	False
142	15-08-02	10.15	16.54	-1		329069248	False
142	15-08-02	10.15	16.54	-1	J54159	328961702A	True
142	15-08-02	10.15	16.54	-1		328961702A	False
142	15-08-02	10.15	16.54	-1		328961702A	False
142	15-08-02	10.15	16.54	-1	J54130	328961702A	True
142	15-08-02	10.15	16.54	-1		328961702A	False
142	15-08-02	10.15	16.54	-1		328961702A	False
142	15-08-02	10.15	16.54	-1			False
142	15-08-02	10.15	16.54	-1		328961702A	False
142	15-08-02	10.15	16.54	-1	J54159		False
142	15-08-02	10.15	16.54	-1		328961702A	False
142	15-08-02	10.15	16.54	-1		328961702A	False
142	15-08-02	10.15	16.54	-1	J54128	328961702A	True
142	15-08-02	10.15	16.54	-1			False
142	15-08-02	10.15	16.54	-1			False
142	15-08-02	10.15	16.54	-1		328961702A	False
142	15-08-02	10.15	16.54	-1			False
142	15-08-02	10.15	16.54	-1	J54130		False
142	15-08-02	10.15	16.54	-1			False
142	15-08-02	10.15	16.54	-1			False
142	15-08-02	10.15	16.54	-1	J54130		False
142	15-08-02	10.15	16.54	-1		328961702A	False
142	15-08-02	10.15	16.54	-1	J54130		False
142	15-08-02	10.15	16.54	-1	J54130	329069272	True
142	15-08-02	10.15	16.54	-1		328961702A	False
142	15-08-02	10.15	16.54	-1	J54130	329246297	True
142	15-08-02	10.15	16.54	-1	J54130	328961702A	True
142	15-08-02	10.15	16.54	-1		328961702A	True
142	15-08-02	10.15	16.54	-1			False
142	15-08-02	10.15	16.54	-1	J54129	328961702A	True
142	15-08-02	10.15	16.54	-1	J54130	328961702A	True
142	15-08-02	10.15	16.54	-1		328961702A	False
142	15-08-02	10.15	16.54	-1	J54130	328974235B	True
142	15-08-02	10.15	16.54	-1	J54159		False
142	15-08-02	10.15	16.54	-1			False
142	15-08-02	10.15	16.54	-1		328961702A	False
142	15-08-02	10.15	16.54	-1		328961702A	False
142	15-08-02	10.15	16.54	-1			False
142	15-08-02	10.15	16.54	-1			False
142	15-08-02	10.15	16.54	-1		328961702A	False
142	15-08-02	10.15	16.54	-1			False
142	15-08-02	10.15	16.54	-1	J54159	-1	False
142	15-08-02	10.15	16.54	-1	J54130		False
142	15-08-02	10.15	16.54	-1	J54130		False
142	15-08-02	10.15	16.54	-1	J54130		False
142	15-08-02	10.15	16.54	-1		328961702A	False
142	15-08-02	10.15	16.54	-1	J54130	329246297	True
142	15-08-02	10.15	16.54	-1		328961702A	False
28	15-08-02	10.50	17.25	-1	J54181		False
28	15-08-02	10.50	17.25	-1	J54181		False
28	15-08-02	10.50	17.25	-1			False
28	15-08-02	10.50	17.25	-1	J54182	329459118	True
28	15-08-02	10.50	17.25	-1	J54181		False
28	15-08-02	10.50	17.25	-1	J54181		False
28	15-08-02	10.50	17.25	-1	J54181		False
28	15-08-02	10.50	17.25	-1	J54182		False
28	15-08-02	10.50	17.25	-1		329459116B	True
28	15-08-02	10.50	17.25	-1	J54181		False
28	15-08-02	10.50	17.25	-1	J54181		False
28	15-08-02	10.50	17.25	-1	J54170		False
28	15-08-02	10.50	17.25	-1	J54182		False
28	15-08-02	10.50	17.25	-1	J54181		False
28	15-08-02	10.50	17.25	-1	J54181		False
28	15-08-02	10.50	17.25	-1		329459117	False
28	15-08-02	10.50	17.25	-1	J54181		False
307	15-08-02	10.75	15.37	-1			False
307	15-08-02	10.75	15.37	-1			False
307	15-08-02	10.75	15.37	-1			False
307	15-08-02	10.75	15.37	-1		329093898	False
307	15-08-02	10.75	15.37	-1			False
307	15-08-02	10.75	15.37	-1			False
307	15-08-02	10.75	15.37	-1			False
307	15-08-02	10.75	15.37	-1			False
307	15-08-02	10.75	15.37	-1		329093897	False
307	15-08-02	10.75	15.37	-1			False
307	15-08-02	10.75	15.37	-1			False
307	15-08-02	10.75	15.37	-1			False
307	15-08-02	10.75	15.37	-1			False
307	15-08-02	10.75	15.37	-1		329093898	False
307	15-08-02	10.75	15.37	-1	J54129	329093898	True
307	15-08-02	10.75	15.37	-1			False
307	15-08-02	10.75	15.37	-1			False
307	15-08-02	10.75	15.37	-1		329093898	False
307	15-08-02	10.75	15.37	-1		329093898	False
307	15-08-02	10.75	15.37	-1			False
307	15-08-02	10.75	15.37	-1		329093898	True
307	15-08-02	10.75	15.37	-1			False
307	15-08-02	10.75	15.37	-1			False
307	15-08-02	10.75	15.37	-1		329093898	False
307	15-08-02	10.75	15.37	-1			False
307	15-08-02	10.75	15.37	-1	J54130		False
307	15-08-02	10.75	15.37	-1			False
307	15-08-02	10.75	15.37	-1	J54129	329093898	True
307	15-08-02	10.75	15.37	-1	J54129	329093898	True
307	15-08-02	10.75	15.37	-1	J54130	328974235B	True
307	15-08-02	10.75	15.37	-1			False
307	15-08-02	10.75	15.37	-1		329093898	False
307	15-08-02	10.75	15.37	-1			False
307	15-08-02	10.75	15.37	-1			False
307	15-08-02	10.75	15.37	-1	J54130		False
307	15-08-02	10.75	15.37	-1		329093898	False
307	15-08-02	10.75	15.37	-1			False
307	15-08-02	10.75	15.37	-1			False
96	15-08-03	9.14	14.84	-1			False
96	15-08-03	9.14	14.84	-1			False
96	15-08-03	9.14	14.84	-1			False
96	15-08-03	9.14	14.84	-1		329262641	False
96	15-08-03	9.14	14.84	-1			False
96	15-08-03	9.14	14.84	-1		329216611	False
96	15-08-03	9.14	14.84	-1		328974966	False
96	15-08-03	9.14	14.84	-1		328961720B	False
96	15-08-03	9.14	14.84	-1			False
96	15-08-03	9.14	14.84	-1			False
96	15-08-03	9.14	14.84	-1			False
96	15-08-03	9.14	14.84	-1			False
96	15-08-03	9.14	14.84	-1			False
96	15-08-03	9.14	14.84	-1			False
96	15-08-03	9.14	14.84	-1			False
96	15-08-03	9.14	14.84	-1			False
96	15-08-03	9.14	14.84	-1			False
96	15-08-03	9.14	14.84	-1		0	False
96	15-08-03	9.14	14.84	-1			False
96	15-08-03	9.14	14.84	-1			False
96	15-08-03	9.14	14.84	-1			False
96	15-08-03	9.14	14.84	-1		329216611	False
96	15-08-03	9.14	14.84	-1			False
96	15-08-03	9.14	14.84	-1	J54130	329216611	True
96	15-08-03	9.14	14.84	-1	J54181		False
176	15-08-03	11.68	17.46	-1			False
176	15-08-03	11.68	17.46	-1		-1	False
176	15-08-03	11.68	17.46	-1		-1	False
176	15-08-03	11.68	17.46	-1			False
176	15-08-03	11.68	17.46	-1			False
176	15-08-03	11.68	17.46	-1		-1	False
176	15-08-03	11.68	17.46	-1			False
176	15-08-03	11.68	17.46	-1	J54145	-1	False
176	15-08-03	11.68	17.46	-1			False
176	15-08-03	11.68	17.46	-1			False
176	15-08-03	11.68	17.46	-1		329246297	False
176	15-08-03	11.68	17.46	-1		-1	False
176	15-08-03	11.68	17.46	-1		-1	False
176	15-08-03	11.68	17.46	-1		-1	False
176	15-08-03	11.68	17.46	-1	J54139		False
176	15-08-03	11.68	17.46	-1	J54145	-1	False
176	15-08-03	11.68	17.46	-1			False
176	15-08-03	11.68	17.46	-1			False
176	15-08-03	11.68	17.46	-1			False
176	15-08-03	11.68	17.46	-1			False
176	15-08-03	11.68	17.46	-1	J54145	-1	False
46	15-08-03	10.92	16.00	-1			False
46	15-08-03	10.92	16.00	-1			False
46	15-08-03	10.92	16.00	-1		329216611	False
46	15-08-03	10.92	16.00	-1			False
46	15-08-03	10.92	16.00	-1		329216611	False
46	15-08-03	10.92	16.00	-1			False
46	15-08-03	10.92	16.00	-1			False
46	15-08-03	10.92	16.00	-1	J54126		False
46	15-08-03	10.92	16.00	-1			False
46	15-08-03	10.92	16.00	-1		329216611	False
46	15-08-03	10.92	16.00	-1			False
444	15-08-03	11.00	21.00	-1	J54131	329518145B	True
444	15-08-03	11.00	21.00	-1			False
444	15-08-03	11.00	21.00	-1			False
444	15-08-03	11.00	21.00	-1			False
444	15-08-03	11.00	21.00	-1			False
444	15-08-03	11.00	21.00	-1			False
444	15-08-03	11.00	21.00	-1			False
444	15-08-03	11.00	21.00	-1			False
444	15-08-03	11.00	21.00	-1			False
444	15-08-03	11.00	21.00	-1			False
444	15-08-03	11.00	21.00	-1	J54131		False
444	15-08-03	11.00	21.00	-1		329148311	False
444	15-08-03	11.00	21.00	-1			False
444	15-08-03	11.00	21.00	-1			False
444	15-08-03	11.00	21.00	-1		0	False
444	15-08-03	11.00	21.00	-1			False
444	15-08-03	11.00	21.00	-1			False
444	15-08-03	11.00	21.00	-1	J54130		False
444	15-08-03	11.00	21.00	-1			False
444	15-08-03	11.00	21.00	-1		328961767A	False
444	15-08-03	11.00	21.00	-1	J54129		False
444	15-08-03	11.00	21.00	-1			False
444	15-08-03	11.00	21.00	-1			False
444	15-08-03	11.00	21.00	-1			False
444	15-08-03	11.00	21.00	-1	J54131	329518145B	True
444	15-08-03	11.00	21.00	-1			False
444	15-08-03	11.00	21.00	-1	J54129	329459116B	True
444	15-08-03	11.00	21.00	-1			False
444	15-08-03	11.00	21.00	-1		-1	False
444	15-08-03	11.00	21.00	-1	J54131		False
444	15-08-03	11.00	21.00	-1			False
444	15-08-03	11.00	21.00	-1		328961767A	False
444	15-08-03	11.00	21.00	-1	J54129	329518145B	True
444	15-08-03	11.00	21.00	-1		329563838	False
444	15-08-03	11.00	21.00	-1	J54129	329518145B	True
444	15-08-03	11.00	21.00	-1	J54131	329518145B	True
444	15-08-03	11.00	21.00	-1			False
444	15-08-03	11.00	21.00	-1			False
75	15-08-03	10.67	17.46	-1		-1	False
75	15-08-03	10.67	17.46	-1	J54181		False
75	15-08-03	10.67	17.46	-1	J54145		False
75	15-08-03	10.67	17.46	-1	J54145		False
75	15-08-03	10.67	17.46	-1			False
75	15-08-03	10.67	17.46	-1			False
75	15-08-03	10.67	17.46	-1			False
75	15-08-03	10.67	17.46	-1		-1	False
75	15-08-03	10.67	17.46	-1	J54145	-1	True
75	15-08-03	10.67	17.46	-1	J54145	-1	False
75	15-08-03	10.67	17.46	-1			False
75	15-08-03	10.67	17.46	-1		-1	False
75	15-08-03	10.67	17.46	-1			False
75	15-08-03	10.67	17.46	-1		-1	False
75	15-08-03	10.67	17.46	-1			False
75	15-08-03	10.67	17.46	-1		-1	False
75	15-08-03	10.67	17.46	-1			False
75	15-08-03	10.67	17.46	-1	J54145	-1	False
75	15-08-03	10.67	17.46	-1	J54181	-1	False
75	15-08-03	10.67	17.46	-1			False
75	15-08-03	10.67	17.46	-1		-1	False
75	15-08-03	10.67	17.46	-1		328961702A	False
75	15-08-03	10.67	17.46	-1		-1	False
75	15-08-03	10.67	17.46	-1			False
75	15-08-03	10.67	17.46	-1	J54139		False
75	15-08-03	10.67	17.46	-1			False
75	15-08-03	10.67	17.46	-1			False
176	15-08-05	9.75	16.01	-1	J54145		False
176	15-08-05	9.75	16.01	-1		329216611	False
176	15-08-05	9.75	16.01	-1	J54130		False
176	15-08-05	9.75	16.01	-1	J54129		False
176	15-08-05	9.75	16.01	-1			False
176	15-08-05	9.75	16.01	-1	J54131	328974235B	True
176	15-08-05	9.75	16.01	-1	J54159		False
176	15-08-05	9.75	16.01	-1	J54129	329246297	True
176	15-08-05	9.75	16.01	-1	J54129		False
176	15-08-05	9.75	16.01	-1			False
176	15-08-05	9.75	16.01	-1		329459117	False
176	15-08-05	9.75	16.01	-1			False
176	15-08-05	9.75	16.01	-1			False
176	15-08-05	9.75	16.01	-1	J54159		False
176	15-08-05	9.75	16.01	-1			False
176	15-08-05	9.75	16.01	-1	J54129		False
176	15-08-05	9.75	16.01	-1	J54159		False
176	15-08-05	9.75	16.01	-1	J54129	329246297	True
176	15-08-05	9.75	16.01	-1			False
176	15-08-05	9.75	16.01	-1	J54130		False
176	15-08-05	9.75	16.01	-1			False
176	15-08-05	9.75	16.01	-1	J54129	329216611	True
176	15-08-05	9.75	16.01	-1			False
176	15-08-05	9.75	16.01	-1	J54165		False
176	15-08-05	9.75	16.01	-1		329246297	False
176	15-08-05	9.75	16.01	-1			False
176	15-08-05	9.75	16.01	-1			False
176	15-08-05	9.75	16.01	-1		329216611	True
176	15-08-05	9.75	16.01	-1		329246297	False
176	15-08-05	9.75	16.01	-1			False
176	15-08-05	9.75	16.01	-1	J54129	329246297	True
176	15-08-05	9.75	16.01	-1			False
176	15-08-05	9.75	16.01	-1			False
176	15-08-05	9.75	16.01	-1			False
176	15-08-05	9.75	16.01	-1			False
142	15-08-07	10.97	16.33	-1	J54130	328961702A	True
142	15-08-07	10.97	16.33	-1	J54130		False
142	15-08-07	10.97	16.33	-1		329069248	False
142	15-08-07	10.97	16.33	-1		328961702A	False
142	15-08-07	10.97	16.33	-1	J54129		False
142	15-08-07	10.97	16.33	-1	J54128	328974235B	True
142	15-08-07	10.97	16.33	-1	J54130	-1	True
142	15-08-07	10.97	16.33	-1			False
142	15-08-07	10.97	16.33	-1		328974235B	False
142	15-08-07	10.97	16.33	-1	J54130		False
142	15-08-07	10.97	16.33	-1	J54129	328961702A	True
142	15-08-07	10.97	16.33	-1		328961702A	False
142	15-08-07	10.97	16.33	-1	J54130		False
142	15-08-07	10.97	16.33	-1	J54130		False
142	15-08-07	10.97	16.33	-1	J54130		False
142	15-08-07	10.97	16.33	-1		328961702A	False
142	15-08-07	10.97	16.33	-1		-1	False
142	15-08-07	10.97	16.33	-1			False
142	15-08-07	10.97	16.33	-1	J54129	328974235B	True
142	15-08-07	10.97	16.33	-1		328961702A	False
142	15-08-07	10.97	16.33	-1		328961702A	False
142	15-08-07	10.97	16.33	-1			False
142	15-08-07	10.97	16.33	-1			False
142	15-08-07	10.97	16.33	-1		328961702A	False
142	15-08-07	10.97	16.33	-1		-1	False
142	15-08-07	10.97	16.33	-1	J54130		False
279	15-08-07	12.92	18.16	-1		329459116A	False
279	15-08-07	12.92	18.16	-1			False
279	15-08-07	12.92	18.16	-1			False
279	15-08-07	12.92	18.16	-1		329563838	False
279	15-08-07	12.92	18.16	-1		329014384	False
279	15-08-07	12.92	18.16	-1		329563838	False
279	15-08-07	12.92	18.16	-1		329563838	False
279	15-08-07	12.92	18.16	-1			False
279	15-08-07	12.92	18.16	-1			False
279	15-08-07	12.92	18.16	-1			False
279	15-08-07	12.92	18.16	-1			False
279	15-08-07	12.92	18.16	-1			False
279	15-08-07	12.92	18.16	-1		329534136	False
279	15-08-07	12.92	18.16	-1		329518145B	False
279	15-08-07	12.92	18.16	-1			False
279	15-08-07	12.92	18.16	-1		329518145B	False
279	15-08-07	12.92	18.16	-1		329320877	False
279	15-08-07	12.92	18.16	-1			False
279	15-08-07	12.92	18.16	-1		329518145B	False
38	15-08-07	13.01	17.18	-1			False
38	15-08-07	13.01	17.18	-1		329291806	False
38	15-08-07	13.01	17.18	-1		329016196	False
38	15-08-07	13.01	17.18	-1			False
38	15-08-07	13.01	17.18	-1		329459118	False
38	15-08-07	13.01	17.18	-1	J54145		False
38	15-08-07	13.01	17.18	-1			False
38	15-08-07	13.01	17.18	-1		329216611	False
38	15-08-07	13.01	17.18	-1			False
38	15-08-07	13.01	17.18	-1			False
38	15-08-07	13.01	17.18	-1		-1	False
38	15-08-07	13.01	17.18	-1			False
38	15-08-07	13.01	17.18	-1			False
38	15-08-07	13.01	17.18	-1			False
38	15-08-07	13.01	17.18	-1			False
38	15-08-07	13.01	17.18	-1		328974235B	False
38	15-08-07	13.01	17.18	-1		329459116B	False
38	15-08-07	13.01	17.18	-1			False
57	15-08-07	12.00	15.59	-1			False
279	15-08-08	9.54	15.90	-1			False
279	15-08-08	9.54	15.90	-1		329148307	False
279	15-08-08	9.54	15.90	-1		329176285	False
279	15-08-08	9.54	15.90	-1			False
279	15-08-08	9.54	15.90	-1		329054724	False
279	15-08-08	9.54	15.90	-1	J54129	0	False
279	15-08-08	9.54	15.90	-1			False
279	15-08-08	9.54	15.90	-1			False
279	15-08-08	9.54	15.90	-1		0	False
279	15-08-08	9.54	15.90	-1		0	False
279	15-08-08	9.54	15.90	-1		329563838	False
279	15-08-08	9.54	15.90	-1			False
279	15-08-08	9.54	15.90	-1		329563838	False
279	15-08-08	9.54	15.90	-1			False
279	15-08-08	9.54	15.90	-1		329102545	False
279	15-08-08	9.54	15.90	-1		329176280	False
279	15-08-08	9.54	15.90	-1		329176280	False
279	15-08-08	9.54	15.90	-1		329291806	False
279	15-08-08	9.54	15.90	-1			False
279	15-08-08	9.54	15.90	-1	J54126		False
279	15-08-08	9.54	15.90	-1		0	False
279	15-08-08	9.54	15.90	-1	J54129	0	False
279	15-08-08	9.54	15.90	-1	J54130		False
279	15-08-08	9.54	15.90	-1			False
279	15-08-08	9.54	15.90	-1			False
279	15-08-08	9.54	15.90	-1		329563838	False
279	15-08-08	9.54	15.90	-1		329563838	False
279	15-08-08	9.54	15.90	-1			False
279	15-08-08	9.54	15.90	-1			False
279	15-08-08	9.54	15.90	-1	J54129	329563838	True
279	15-08-08	9.54	15.90	-1		0	False
279	15-08-08	9.54	15.90	-1		329176280	False
279	15-08-08	9.54	15.90	-1			False
279	15-08-08	9.54	15.90	-1			False
279	15-08-08	9.54	15.90	-1		329170743	False
279	15-08-08	9.54	15.90	-1		329563838	False
279	15-08-08	9.54	15.90	-1			False
279	15-08-08	9.54	15.90	-1			False
279	15-08-08	9.54	15.90	-1		329083342	False
279	15-08-08	9.54	15.90	-1		329563838	False
279	15-08-08	9.54	15.90	-1			False
279	15-08-08	9.54	15.90	-1		329563838	False
279	15-08-08	9.54	15.90	-1		329170743	False
279	15-08-08	9.54	15.90	-1		329459118	False
279	15-08-08	9.54	15.90	-1		329272365	False
279	15-08-08	9.54	15.90	-1		0	False
210	15-08-08	11.55	16.86	-1	J54130	329216611	True
210	15-08-08	11.55	16.86	-1	J54129		False
210	15-08-08	11.55	16.86	-1	J54130	329216611	True
210	15-08-08	11.55	16.86	-1	J54130		False
210	15-08-08	11.55	16.86	-1	J54129		False
210	15-08-08	11.55	16.86	-1	J54130		False
210	15-08-08	11.55	16.86	-1	J54130		False
210	15-08-08	11.55	16.86	-1	J54130		False
210	15-08-08	11.55	16.86	-1		329246297	False
210	15-08-08	11.55	16.86	-1			False
210	15-08-08	11.55	16.86	-1	J54130		False
210	15-08-08	11.55	16.86	-1	J54130	328961702A	True
210	15-08-08	11.55	16.86	-1	J54130		False
210	15-08-08	11.55	16.86	-1	J54130		False
210	15-08-08	11.55	16.86	-1	J54130		False
210	15-08-08	11.55	16.86	-1			False
210	15-08-08	11.55	16.86	-1	J54130		False
210	15-08-08	11.55	16.86	-1	J54130		False
210	15-08-08	11.55	16.86	-1	J54129		False
210	15-08-08	11.55	16.86	-1	J54130		False
210	15-08-08	11.55	16.86	-1	J54129		False
210	15-08-08	11.55	16.86	-1	J54130	328961702A	True
210	15-08-08	11.55	16.86	-1	J54130	328961702A	True
210	15-08-08	11.55	16.86	-1	J54130		False
210	15-08-08	11.55	16.86	-1	J54130		False
210	15-08-08	11.55	16.86	-1			False
210	15-08-08	11.55	16.86	-1	J54129		False
210	15-08-08	11.55	16.86	-1	J54145		False
210	15-08-08	11.55	16.86	-1	J54130	328961702A	True
210	15-08-08	11.55	16.86	-1	J54130		False
210	15-08-08	11.55	16.86	-1	J54130	328961702A	True
210	15-08-08	11.55	16.86	-1		329123412	False
210	15-08-08	11.55	16.86	-1			False
210	15-08-08	11.55	16.86	-1	J54130		False
210	15-08-08	11.55	16.86	-1	J54130	328961702A	True
210	15-08-08	11.55	16.86	-1			False
210	15-08-08	11.55	16.86	-1			False
210	15-08-08	11.55	16.86	-1		328961689B	False
210	15-08-08	11.55	16.86	-1	J54129	328961702A	True
210	15-08-08	11.55	16.86	-1	J54130		False
63	15-08-09	10.63	17.44	-1			False
63	15-08-09	10.63	17.44	-1			False
63	15-08-09	10.63	17.44	-1			False
63	15-08-09	10.63	17.44	-1	J54145		False
63	15-08-09	10.63	17.44	-1	J54145		False
63	15-08-09	10.63	17.44	-1	J54145	-1	True
63	15-08-09	10.63	17.44	-1	J54145		False
63	15-08-09	10.63	17.44	-1			False
63	15-08-09	10.63	17.44	-1		-1	False
63	15-08-09	10.63	17.44	-1		-1	False
63	15-08-09	10.63	17.44	-1		-1	False
63	15-08-09	10.63	17.44	-1		0	False
63	15-08-09	10.63	17.44	-1	J54145	-1	False
63	15-08-09	10.63	17.44	-1	J54145		False
63	15-08-09	10.63	17.44	-1	J54145	-1	False
63	15-08-09	10.63	17.44	-1		-1	False
63	15-08-09	10.63	17.44	-1	J54145	-1	False
63	15-08-09	10.63	17.44	-1	J54145	-1	False
63	15-08-09	10.63	17.44	-1	J54145	-1	False
63	15-08-09	10.63	17.44	-1	J54145	-1	False
63	15-08-09	10.63	17.44	-1	J54129		False
63	15-08-09	10.63	17.44	-1		-1	False
63	15-08-09	10.63	17.44	-1			False
63	15-08-09	10.63	17.44	-1		328961702A	False
459	15-08-09	11.00	18.75	-1		328961767A	False
459	15-08-09	11.00	18.75	-1	J54129	329563838	True
459	15-08-09	11.00	18.75	-1	J54129		False
28	15-08-09	11.51	17.53	-1		329519997	False
28	15-08-09	11.51	17.53	-1		329519997	False
28	15-08-09	11.51	17.53	-1	J54181		False
28	15-08-09	11.51	17.53	-1	J54181		False
28	15-08-09	11.51	17.53	-1	J54181		False
28	15-08-09	11.51	17.53	-1	J54145		False
28	15-08-09	11.51	17.53	-1		329467587	False
46	15-08-09	10.50	16.08	-1			False
46	15-08-09	10.50	16.08	-1			False
57	15-08-09	11.00	16.01	-1	J54145		False
57	15-08-09	11.00	16.01	-1			False
57	15-08-09	11.00	16.01	-1	J54145		False
57	15-08-09	11.00	16.01	-1	J54145		False
57	15-08-09	11.00	16.01	-1			False
57	15-08-09	11.00	16.01	-1	J54145	329523983	True
57	15-08-09	11.00	16.01	-1	J54140	328974235B	True
57	15-08-09	11.00	16.01	-1			False
57	15-08-09	11.00	16.01	-1			False
444	15-08-09	11.00	18.75	-1			False
444	15-08-09	11.00	18.75	-1	J54129	328961767A	True
444	15-08-09	11.00	18.75	-1	J54129	0	False
444	15-08-09	11.00	18.75	-1	J54129	329459117	True
75	15-08-09	10.64	17.45	-1			False
75	15-08-09	10.64	17.45	-1		-1	False
75	15-08-09	10.64	17.45	-1	J54145	-1	False
75	15-08-09	10.64	17.45	-1	J54129		False
75	15-08-09	10.64	17.45	-1			False
75	15-08-09	10.64	17.45	-1		329093897	False
75	15-08-09	10.64	17.45	-1	J54145		False
75	15-08-09	10.64	17.45	-1			False
75	15-08-09	10.64	17.45	-1		-1	False
75	15-08-09	10.64	17.45	-1		-1	False
75	15-08-09	10.64	17.45	-1			False
75	15-08-09	10.64	17.45	-1			False
75	15-08-09	10.64	17.45	-1			False
75	15-08-09	10.64	17.45	-1	J54145		False
75	15-08-09	10.64	17.45	-1		329093898	False
75	15-08-09	10.64	17.45	-1		-1	False
75	15-08-09	10.64	17.45	-1		-1	False
75	15-08-09	10.64	17.45	-1	J54145	-1	False
75	15-08-09	10.64	17.45	-1		-1	False
75	15-08-09	10.64	17.45	-1	J54145		False
75	15-08-09	10.64	17.45	-1	J54145		False
75	15-08-09	10.64	17.45	-1	J54145		False
75	15-08-09	10.64	17.45	-1			False
75	15-08-09	10.64	17.45	-1	J54145		False
75	15-08-09	10.64	17.45	-1	J54145		False
75	15-08-09	10.64	17.45	-1	J54129		False
75	15-08-09	10.64	17.45	-1	J54145		False
75	15-08-09	10.64	17.45	-1	J54145	0	False
75	15-08-09	10.64	17.45	-1		-1	False
75	15-08-09	10.64	17.45	-1	J54145		False
96	15-08-10	10.42	16.59	-1			False
96	15-08-10	10.42	16.59	-1			False
96	15-08-10	10.42	16.59	-1			False
96	15-08-10	10.42	16.59	-1			False
96	15-08-10	10.42	16.59	-1			False
96	15-08-10	10.42	16.59	-1			False
96	15-08-10	10.42	16.59	-1	J54130	328961720B	True
96	15-08-10	10.42	16.59	-1			False
96	15-08-10	10.42	16.59	-1			False
96	15-08-10	10.42	16.59	-1			False
96	15-08-10	10.42	16.59	-1			False
96	15-08-10	10.42	16.59	-1			False
96	15-08-10	10.42	16.59	-1			False
96	15-08-10	10.42	16.59	-1			False
96	15-08-10	10.42	16.59	-1			False
96	15-08-10	10.42	16.59	-1			False
96	15-08-10	10.42	16.59	-1			False
90	15-08-10	10.45	17.76	-1		329520002	False
90	15-08-10	10.45	17.76	-1		329459116C	False
90	15-08-10	10.45	17.76	-1			False
90	15-08-10	10.45	17.76	-1			False
90	15-08-10	10.45	17.76	-1		329520002	False
90	15-08-10	10.45	17.76	-1			False
90	15-08-10	10.45	17.76	-1		329459116C	False
90	15-08-10	10.45	17.76	-1		329459118	False
90	15-08-10	10.45	17.76	-1			False
90	15-08-10	10.45	17.76	-1			False
90	15-08-10	10.45	17.76	-1			False
90	15-08-10	10.45	17.76	-1	J54159		False
90	15-08-10	10.45	17.76	-1			False
90	15-08-10	10.45	17.76	-1		329663955	False
90	15-08-10	10.45	17.76	-1		329459117	False
90	15-08-10	10.45	17.76	-1			False
90	15-08-10	10.45	17.76	-1		329459116B	False
90	15-08-10	10.45	17.76	-1			False
90	15-08-10	10.45	17.76	-1		329459116C	False
90	15-08-10	10.45	17.76	-1		329459118	False
90	15-08-10	10.45	17.76	-1		329459118	False
90	15-08-10	10.45	17.76	-1		329459118	False
90	15-08-10	10.45	17.76	-1		329459118	False
90	15-08-10	10.45	17.76	-1		329101302	False
90	15-08-10	10.45	17.76	-1	J54129	329459118	True
90	15-08-10	10.45	17.76	-1	J54182		False
90	15-08-10	10.45	17.76	-1		329459118	False
90	15-08-10	10.45	17.76	-1			False
90	15-08-10	10.45	17.76	-1		329459118	False
90	15-08-10	10.45	17.76	-1			False
90	15-08-10	10.45	17.76	-1			False
90	15-08-10	10.45	17.76	-1			False
90	15-08-10	10.45	17.76	-1		329459116C	False
176	15-08-12	9.25	14.26	-1		0	False
176	15-08-12	9.25	14.26	-1		329246297	False
176	15-08-12	9.25	14.26	-1	J54129		False
176	15-08-12	9.25	14.26	-1			False
176	15-08-12	9.25	14.26	-1	J54129		False
176	15-08-12	9.25	14.26	-1			False
176	15-08-12	9.25	14.26	-1	J54159		False
176	15-08-12	9.25	14.26	-1	J54130		False
176	15-08-12	9.25	14.26	-1			False
176	15-08-12	9.25	14.26	-1			False
176	15-08-12	9.25	14.26	-1			False
176	15-08-12	9.25	14.26	-1	J54130	328961689B	True
176	15-08-12	9.25	14.26	-1		329246297	False
176	15-08-12	9.25	14.26	-1	J54129		False
176	15-08-12	9.25	14.26	-1	J54129	328961702A	True
176	15-08-12	9.25	14.26	-1			False
176	15-08-12	9.25	14.26	-1		0	False
176	15-08-12	9.25	14.26	-1			False
176	15-08-12	9.25	14.26	-1		0	False
176	15-08-12	9.25	14.26	-1			False
176	15-08-12	9.25	14.26	-1	J54173	328961702A	True
176	15-08-12	9.25	14.26	-1		0	False
176	15-08-12	9.25	14.26	-1		329246297	False
60b	15-08-12	14.66	17.66	-1		329170743	False
60b	15-08-12	14.66	17.66	-1			False
60b	15-08-12	14.66	17.66	-1			False
60b	15-08-12	14.66	17.66	-1			False
60b	15-08-12	14.66	17.66	-1		329663955	False
60b	15-08-12	14.66	17.66	-1			False
60b	15-08-12	14.66	17.66	-1	J54143		False
60b	15-08-12	14.66	17.66	-1			False
60b	15-08-12	14.66	17.66	-1			False
40	15-08-13	10.76	15.50	-1			False
67	15-08-13	9.46	17.84	-1		-1	False
67	15-08-13	9.46	17.84	-1			False
67	15-08-13	9.46	17.84	-1		329563840	False
67	15-08-13	9.46	17.84	-1	J54129		False
67	15-08-13	9.46	17.84	-1		329037192	False
67	15-08-13	9.46	17.84	-1			False
67	15-08-13	9.46	17.84	-1			False
67	15-08-13	9.46	17.84	-1		329563838	False
67	15-08-13	9.46	17.84	-1		329060772	False
67	15-08-13	9.46	17.84	-1		329060769	False
67	15-08-13	9.46	17.84	-1		329184473	False
67	15-08-13	9.46	17.84	-1		329170743	False
67	15-08-13	9.46	17.84	-1		328961724	False
67	15-08-13	9.46	17.84	-1		328970742	False
96	15-08-14	11.84	16.50	-1			False
96	15-08-14	11.84	16.50	-1		329216611	False
96	15-08-14	11.84	16.50	-1		328961689B	False
96	15-08-14	11.84	16.50	-1			False
96	15-08-14	11.84	16.50	-1	J54129	329216611	True
96	15-08-14	11.84	16.50	-1			False
96	15-08-14	11.84	16.50	-1			False
96	15-08-14	11.84	16.50	-1			False
96	15-08-14	11.84	16.50	-1		329216611	False
96	15-08-14	11.84	16.50	-1			False
96	15-08-14	11.84	16.50	-1	J54130	328961724	True
96	15-08-14	11.84	16.50	-1			False
96	15-08-14	11.84	16.50	-1		329216611	False
96	15-08-14	11.84	16.50	-1			False
60b	15-08-14	10.64	14.54	-1		329459116B	False
60b	15-08-14	10.64	14.54	-1		329520003	False
60b	15-08-14	10.64	14.54	-1	J54182		False
60b	15-08-14	10.64	14.54	-1		329016212	False
60b	15-08-14	10.64	14.54	-1			False
60b	15-08-14	10.64	14.54	-1			False
60b	15-08-14	10.64	14.54	-1	J54130	329459116B	True
60b	15-08-14	10.64	14.54	-1		329520003	False
60b	15-08-14	10.64	14.54	-1	J54173		False
60b	15-08-14	10.64	14.54	-1			False
60b	15-08-14	10.64	14.54	-1		329316073	False
60b	15-08-14	10.64	14.54	-1			False
60b	15-08-14	10.64	14.54	-1		329459116B	False
60b	15-08-14	10.64	14.54	-1		329518145B	False
60b	15-08-14	10.64	14.54	-1			False
60b	15-08-14	10.64	14.54	-1			False
60b	15-08-14	10.64	14.54	-1			False
60b	15-08-14	10.64	14.54	-1		329563840	False
60b	15-08-14	10.64	14.54	-1		329459116B	False
60b	15-08-14	10.64	14.54	-1			False
60b	15-08-14	10.64	14.54	-1		329060769	False
60b	15-08-14	10.64	14.54	-1		329459118	False
60b	15-08-14	10.64	14.54	-1	J54182	329459116B	True
60b	15-08-14	10.64	14.54	-1	J54182		False
60b	15-08-14	10.64	14.54	-1		329459118	False
60b	15-08-14	10.64	14.54	-1		329518145B	False
60b	15-08-14	10.64	14.54	-1		329518145B	False
60b	15-08-14	10.64	14.54	-1			False
60b	15-08-14	10.64	14.54	-1	J54182	329459116B	True
60b	15-08-14	10.64	14.54	-1			False
60b	15-08-14	10.64	14.54	-1		329459117	False
60b	15-08-14	10.64	14.54	-1		328974235B	False
60b	15-08-14	10.64	14.54	-1			False
48	15-08-14	12.34	16.54	-1	J54130		False
48	15-08-14	12.34	16.54	-1			False
48	15-08-14	12.34	16.54	-1	J54145		False
49	15-08-15	11.51	17.00	-1		329216611	False
49	15-08-15	11.51	17.00	-1			False
49	15-08-15	11.51	17.00	-1		329216611	False
49	15-08-15	11.51	17.00	-1			False
49	15-08-15	11.51	17.00	-1			False
49	15-08-15	11.51	17.00	-1		329216611	False
49	15-08-15	11.51	17.00	-1		0	False
49	15-08-15	11.51	17.00	-1			False
49	15-08-15	11.51	17.00	-1	J54130	329216611	True
49	15-08-15	11.51	17.00	-1		329216611	False
49	15-08-15	11.51	17.00	-1		329216611	False
49	15-08-15	11.51	17.00	-1		329216611	False
49	15-08-15	11.51	17.00	-1		329216611	False
49	15-08-15	11.51	17.00	-1			False
49	15-08-15	11.51	17.00	-1			False
49	15-08-15	11.51	17.00	-1		329216611	False
49	15-08-15	11.51	17.00	-1		329216611	False
49	15-08-15	11.51	17.00	-1		329216611	False
49	15-08-15	11.51	17.00	-1		329216611	False
49	15-08-15	11.51	17.00	-1		329216611	False
49	15-08-15	11.51	17.00	-1		329216611	False
176	15-08-15	12.59	16.33	-1		329523945	False
176	15-08-15	12.59	16.33	-1			False
176	15-08-15	12.59	16.33	-1		-1	False
176	15-08-15	12.59	16.33	-1	J54130	328974235B	True
176	15-08-15	12.59	16.33	-1	J54130	329246297	True
176	15-08-15	12.59	16.33	-1	J54129		False
176	15-08-15	12.59	16.33	-1	J54129		False
176	15-08-15	12.59	16.33	-1	J54129	329246297	True
176	15-08-15	12.59	16.33	-1	J54130		False
176	15-08-15	12.59	16.33	-1			False
176	15-08-15	12.59	16.33	-1			False
176	15-08-15	12.59	16.33	-1		-1	False
176	15-08-15	12.59	16.33	-1			False
176	15-08-15	12.59	16.33	-1		-1	False
176	15-08-15	12.59	16.33	-1	J54129	-1	True
176	15-08-15	12.59	16.33	-1	J54173		False
176	15-08-15	12.59	16.33	-1		329459116C	False
176	15-08-15	12.59	16.33	-1			False
176	15-08-15	12.59	16.33	-1	J54130		False
176	15-08-15	12.59	16.33	-1			False
176	15-08-15	12.59	16.33	-1		-1	False
176	15-08-15	12.59	16.33	-1			False
176	15-08-15	12.59	16.33	-1	J54145		False
176	15-08-15	12.59	16.33	-1		-1	False
176	15-08-15	12.59	16.33	-1	J54129		False
176	15-08-15	12.59	16.33	-1	J54130		False
444	15-08-15	9.50	14.51	-1	J54129	329459116B	True
444	15-08-15	9.50	14.51	-1	J54129	0	False
444	15-08-15	9.50	14.51	-1	J54173		False
444	15-08-15	9.50	14.51	-1	J54129	329083341	True
444	15-08-15	9.50	14.51	-1	J54129		False
444	15-08-15	9.50	14.51	-1	J54131	0	False
444	15-08-15	9.50	14.51	-1	J54129		False
444	15-08-15	9.50	14.51	-1		328961767A	False
444	15-08-15	9.50	14.51	-1		328961767A	False
444	15-08-15	9.50	14.51	-1	J54129	329459116B	True
444	15-08-15	9.50	14.51	-1	J54129	329518145B	True
444	15-08-15	9.50	14.51	-1	J54129	329459118	True
444	15-08-15	9.50	14.51	-1	J54129		False
444	15-08-15	9.50	14.51	-1	J54129	329518145B	True
48	15-08-16	10.00	17.75	-1			False
48	15-08-16	10.00	17.75	-1			False
48	15-08-16	10.00	17.75	-1			False
48	15-08-16	10.00	17.75	-1	J54181		False
48	15-08-16	10.00	17.75	-1			False
48	15-08-16	10.00	17.75	-1			False
48	15-08-16	10.00	17.75	-1	J54130		False
57	15-08-16	10.25	15.84	-1			False
57	15-08-16	10.25	15.84	-1			False
57	15-08-16	10.25	15.84	-1			False
57	15-08-16	10.25	15.84	-1			False
57	15-08-16	10.25	15.84	-1	J54181		False
444	15-08-16	7.50	19.51	-1	J54129	329494714	True
444	15-08-16	7.50	19.51	-1	J54129	329518145B	True
444	15-08-16	7.50	19.51	-1	J54129		False
444	15-08-16	7.50	19.51	-1	J54129		False
444	15-08-16	7.50	19.51	-1	J54129	329083341	True
444	15-08-16	7.50	19.51	-1	J54129	329014384	True
444	15-08-16	7.50	19.51	-1	J54128	329014384	True
96	15-08-17	9.68	16.59	-1			False
96	15-08-17	9.68	16.59	-1			False
96	15-08-17	9.68	16.59	-1			False
96	15-08-17	9.68	16.59	-1	J54129		False
96	15-08-17	9.68	16.59	-1			False
96	15-08-17	9.68	16.59	-1			False
96	15-08-17	9.68	16.59	-1		329484653	False
96	15-08-17	9.68	16.59	-1			False
96	15-08-17	9.68	16.59	-1			False
96	15-08-17	9.68	16.59	-1	J54129		False
96	15-08-17	9.68	16.59	-1			False
96	15-08-17	9.68	16.59	-1			False
132	15-08-19	10.50	16.89	-1		-1	False
132	15-08-19	10.50	16.89	-1		328961702A	False
132	15-08-19	10.50	16.89	-1			False
132	15-08-19	10.50	16.89	-1		-1	False
132	15-08-19	10.50	16.89	-1	J54130		False
132	15-08-19	10.50	16.89	-1			False
132	15-08-19	10.50	16.89	-1		328961702A	False
132	15-08-19	10.50	16.89	-1		328961702A	False
132	15-08-19	10.50	16.89	-1			False
132	15-08-19	10.50	16.89	-1		328961702A	False
132	15-08-19	10.50	16.89	-1		328961702A	False
132	15-08-19	10.50	16.89	-1		328961702A	False
132	15-08-19	10.50	16.89	-1		328961702A	False
132	15-08-19	10.50	16.89	-1		328961702A	False
132	15-08-19	10.50	16.89	-1		-1	False
132	15-08-19	10.50	16.89	-1		-1	False
132	15-08-19	10.50	16.89	-1		328961702A	False
132	15-08-19	10.50	16.89	-1		-1	False
132	15-08-19	10.50	16.89	-1			False
132	15-08-19	10.50	16.89	-1	J54130	328961702A	True
132	15-08-19	10.50	16.89	-1		328961702A	False
132	15-08-19	10.50	16.89	-1			False
132	15-08-19	10.50	16.89	-1		328961702A	False
132	15-08-19	10.50	16.89	-1		328961702A	False
132	15-08-19	10.50	16.89	-1			False
132	15-08-19	10.50	16.89	-1		328961702A	False
132	15-08-19	10.50	16.89	-1		328961702A	False
132	15-08-19	10.50	16.89	-1		328961702A	False
132	15-08-19	10.50	16.89	-1		-1	False
132	15-08-19	10.50	16.89	-1		-1	False
132	15-08-19	10.50	16.89	-1		328961702A	False
132	15-08-19	10.50	16.89	-1		329069248	False
132	15-08-19	10.50	16.89	-1		328961702A	False
132	15-08-19	10.50	16.89	-1		-1	False
132	15-08-19	10.50	16.89	-1		328961702A	False
132	15-08-19	10.50	16.89	-1		328961702A	False
132	15-08-19	10.50	16.89	-1		328961702A	False
132	15-08-19	10.50	16.89	-1			False
132	15-08-19	10.50	16.89	-1	J54130	328961702A	True
132	15-08-19	10.50	16.89	-1			False
132	15-08-19	10.50	16.89	-1		328961702A	False
132	15-08-19	10.50	16.89	-1			False
132	15-08-19	10.50	16.89	-1		328961702A	False
132	15-08-19	10.50	16.89	-1		328961702A	False
132	15-08-19	10.50	16.89	-1		328961702A	False
132	15-08-19	10.50	16.89	-1		328961702A	False
132	15-08-19	10.50	16.89	-1			False
132	15-08-19	10.50	16.89	-1	J54130		False
132	15-08-19	10.50	16.89	-1		328961702A	False
132	15-08-19	10.50	16.89	-1		328961702A	False
132	15-08-19	10.50	16.89	-1		328961702A	False
132	15-08-19	10.50	16.89	-1		328961702A	False
132	15-08-19	10.50	16.89	-1	J54145	328961702A	True
132	15-08-19	10.50	16.89	-1		328961702A	False
132	15-08-19	10.50	16.89	-1		328961702A	False
132	15-08-19	10.50	16.89	-1		328961702A	False
132	15-08-19	10.50	16.89	-1			False
132	15-08-19	10.50	16.89	-1		328961702A	False
132	15-08-19	10.50	16.89	-1		328961702A	False
132	15-08-19	10.50	16.89	-1		328961702A	False
132	15-08-19	10.50	16.89	-1	J54130		False
132	15-08-20	11.19	17.51	-1		328961702A	False
132	15-08-20	11.19	17.51	-1		328961702A	False
132	15-08-20	11.19	17.51	-1		328961702A	False
132	15-08-20	11.19	17.51	-1		328961702A	False
132	15-08-20	11.19	17.51	-1	J54129	328961702A	True
132	15-08-20	11.19	17.51	-1			False
132	15-08-20	11.19	17.51	-1			False
132	15-08-20	11.19	17.51	-1		328961702A	False
132	15-08-20	11.19	17.51	-1			False
132	15-08-20	11.19	17.51	-1		328961702A	False
132	15-08-20	11.19	17.51	-1	J54130		False
132	15-08-20	11.19	17.51	-1		328961702A	False
132	15-08-20	11.19	17.51	-1		328961702A	False
132	15-08-20	11.19	17.51	-1		328961702A	False
132	15-08-20	11.19	17.51	-1		328961702A	False
132	15-08-20	11.19	17.51	-1		328961702A	False
132	15-08-20	11.19	17.51	-1	J54130		False
132	15-08-20	11.19	17.51	-1	J54131		False
132	15-08-20	11.19	17.51	-1		328961702A	False
132	15-08-20	11.19	17.51	-1		328961702A	False
132	15-08-20	11.19	17.51	-1		329069262	False
132	15-08-20	11.19	17.51	-1		328961702A	False
132	15-08-20	11.19	17.51	-1	J54130	328961702A	True
132	15-08-20	11.19	17.51	-1		328961702A	False
132	15-08-20	11.19	17.51	-1		328961702A	False
132	15-08-20	11.19	17.51	-1		328961702A	False
132	15-08-20	11.19	17.51	-1		328961702A	False
132	15-08-20	11.19	17.51	-1		-1	False
132	15-08-20	11.19	17.51	-1	J54129	328961702A	True
132	15-08-20	11.19	17.51	-1			False
132	15-08-20	11.19	17.51	-1	J54130	328961702A	True
132	15-08-20	11.19	17.51	-1	J54129	328961702A	True
132	15-08-20	11.19	17.51	-1			False
132	15-08-20	11.19	17.51	-1		-1	False
132	15-08-20	11.19	17.51	-1			False
132	15-08-20	11.19	17.51	-1			False
132	15-08-20	11.19	17.51	-1			False
132	15-08-20	11.19	17.51	-1		329093897	False
132	15-08-20	11.19	17.51	-1		328961702A	False
132	15-08-20	11.19	17.51	-1		-1	False
132	15-08-20	11.19	17.51	-1		-1	False
132	15-08-20	11.19	17.51	-1		328961702A	False
132	15-08-20	11.19	17.51	-1		-1	False
132	15-08-20	11.19	17.51	-1			False
132	15-08-20	11.19	17.51	-1		-1	False
132	15-08-20	11.19	17.51	-1		328961702A	False
46	15-08-20	9.50	16.00	-1			False
46	15-08-20	9.50	16.00	-1	J54181		False
46	15-08-20	9.50	16.00	-1		329216611	False
46	15-08-20	9.50	16.00	-1			False
444	15-08-20	10.00	17.50	-1	J54173	329518145B	True
444	15-08-20	10.00	17.50	-1	J54173		False
444	15-08-20	10.00	17.50	-1			False
444	15-08-20	10.00	17.50	-1		329459117	False
444	15-08-20	10.00	17.50	-1	J54129		False
444	15-08-20	10.00	17.50	-1	J54129		False
444	15-08-20	10.00	17.50	-1	J54129	329518145B	True
444	15-08-20	10.00	17.50	-1		328961767A	False
444	15-08-20	10.00	17.50	-1		328961767A	False
444	15-08-20	10.00	17.50	-1	J54129	329518145B	True
132	15-08-21	12.06	15.84	-1		-1	False
132	15-08-21	12.06	15.84	-1		-1	False
132	15-08-21	12.06	15.84	-1	J54129	328961702A	True
132	15-08-21	12.06	15.84	-1			False
132	15-08-21	12.06	15.84	-1		-1	False
132	15-08-21	12.06	15.84	-1		-1	False
132	15-08-21	12.06	15.84	-1			False
132	15-08-21	12.06	15.84	-1			False
132	15-08-21	12.06	15.84	-1			False
132	15-08-21	12.06	15.84	-1			False
132	15-08-21	12.06	15.84	-1			False
132	15-08-21	12.06	15.84	-1	J54159	328961702A	True
132	15-08-21	12.06	15.84	-1			False
132	15-08-21	12.06	15.84	-1			False
132	15-08-21	12.06	15.84	-1			False
132	15-08-21	12.06	15.84	-1			False
132	15-08-21	12.06	15.84	-1			False
132	15-08-21	12.06	15.84	-1		-1	False
132	15-08-21	12.06	15.84	-1			False
132	15-08-21	12.06	15.84	-1			False
132	15-08-21	12.06	15.84	-1			False
132	15-08-21	12.06	15.84	-1		328961702A	False
132	15-08-21	12.06	15.84	-1	J54130	328961702A	True
132	15-08-21	12.06	15.84	-1			False
132	15-08-21	12.06	15.84	-1		328961702A	False
132	15-08-21	12.06	15.84	-1		328961702A	False
96	15-08-22	9.67	16.15	-1			False
96	15-08-22	9.67	16.15	-1			False
96	15-08-22	9.67	16.15	-1		328961702A	False
96	15-08-22	9.67	16.15	-1		328961720B	False
96	15-08-22	9.67	16.15	-1			False
96	15-08-22	9.67	16.15	-1			False
96	15-08-22	9.67	16.15	-1		328961720B	False
96	15-08-22	9.67	16.15	-1		329216611	True
96	15-08-22	9.67	16.15	-1		328961702A	False
96	15-08-22	9.67	16.15	-1			False
96	15-08-22	9.67	16.15	-1			False
96	15-08-22	9.67	16.15	-1			False
96	15-08-22	9.67	16.15	-1	J54129		False
96	15-08-22	9.67	16.15	-1	J54129	329216611	True
96	15-08-22	9.67	16.15	-1			False
96	15-08-22	9.67	16.15	-1			False
96	15-08-22	9.67	16.15	-1			False
96	15-08-22	9.67	16.15	-1			False
96	15-08-22	9.67	16.15	-1			False
96	15-08-22	9.67	16.15	-1			False
96	15-08-22	9.67	16.15	-1			False
96	15-08-22	9.67	16.15	-1			False
96	15-08-22	9.67	16.15	-1			False
96	15-08-22	9.67	16.15	-1		329069248	False
96	15-08-22	9.67	16.15	-1			False
96	15-08-22	9.67	16.15	-1		328961720B	False
96	15-08-22	9.67	16.15	-1		0	False
96	15-08-22	9.67	16.15	-1			False
49	15-08-22	9.51	15.50	-1			False
49	15-08-22	9.51	15.50	-1		329216611	False
49	15-08-22	9.51	15.50	-1			False
49	15-08-22	9.51	15.50	-1		328974235B	False
49	15-08-22	9.51	15.50	-1			False
49	15-08-22	9.51	15.50	-1	J54145	329216611	True
49	15-08-22	9.51	15.50	-1			False
49	15-08-22	9.51	15.50	-1		329216611	False
49	15-08-22	9.51	15.50	-1			False
49	15-08-22	9.51	15.50	-1			False
49	15-08-22	9.51	15.50	-1			False
49	15-08-22	9.51	15.50	-1		329216611	False
49	15-08-22	9.51	15.50	-1			False
49	15-08-22	9.51	15.50	-1		329216611	False
49	15-08-22	9.51	15.50	-1		329216611	False
49	15-08-22	9.51	15.50	-1			False
49	15-08-22	9.51	15.50	-1		329216611	False
49	15-08-22	9.51	15.50	-1			False
49	15-08-22	9.51	15.50	-1		329216611	False
49	15-08-22	9.51	15.50	-1		329216611	False
49	15-08-22	9.51	15.50	-1		328961724	False
49	15-08-22	9.51	15.50	-1			False
49	15-08-22	9.51	15.50	-1		329216611	False
49	15-08-22	9.51	15.50	-1		329216611	False
49	15-08-22	9.51	15.50	-1		329291806	False
49	15-08-22	9.51	15.50	-1		329216611	False
49	15-08-22	9.51	15.50	-1		329459116C	False
49	15-08-22	9.51	15.50	-1		329216611	False
49	15-08-22	9.51	15.50	-1		329216611	False
49	15-08-22	9.51	15.50	-1		329216611	False
49	15-08-22	9.51	15.50	-1	J54130		False
49	15-08-22	9.51	15.50	-1			False
49	15-08-22	9.51	15.50	-1	J54129		False
49	15-08-22	9.51	15.50	-1		329216611	False
49	15-08-22	9.51	15.50	-1		328961724	False
49	15-08-22	9.51	15.50	-1			False
49	15-08-22	9.51	15.50	-1			False
49	15-08-22	9.51	15.50	-1			False
49	15-08-22	9.51	15.50	-1			False
49	15-08-22	9.51	15.50	-1			False
49	15-08-22	9.51	15.50	-1		329216611	False
49	15-08-22	9.51	15.50	-1		329523065	False
49	15-08-22	9.51	15.50	-1		329216611	False
49	15-08-22	9.51	15.50	-1			False
49	15-08-22	9.51	15.50	-1		329216611	False
49	15-08-22	9.51	15.50	-1		328961702A	False
49	15-08-22	9.51	15.50	-1		329216611	False
49	15-08-22	9.51	15.50	-1		329216611	False
49	15-08-22	9.51	15.50	-1			False
49	15-08-22	9.51	15.50	-1		329216611	False
49	15-08-22	9.51	15.50	-1			False
142	15-08-22	18.51	20.75	-1	J54126	329069253	True
279	15-08-22	11.09	17.75	-1			False
279	15-08-22	11.09	17.75	-1			False
279	15-08-22	11.09	17.75	-1	J54181	329563838	True
279	15-08-22	11.09	17.75	-1		-1	False
279	15-08-22	11.09	17.75	-1			False
279	15-08-22	11.09	17.75	-1			False
279	15-08-22	11.09	17.75	-1			False
279	15-08-22	11.09	17.75	-1		329518145B	False
279	15-08-22	11.09	17.75	-1			False
279	15-08-22	11.09	17.75	-1			False
279	15-08-22	11.09	17.75	-1			False
279	15-08-22	11.09	17.75	-1			False
279	15-08-22	11.09	17.75	-1		329518145B	False
279	15-08-22	11.09	17.75	-1		329563838	False
279	15-08-22	11.09	17.75	-1			False
279	15-08-22	11.09	17.75	-1		329459116B	False
279	15-08-22	11.09	17.75	-1		329518145B	False
279	15-08-22	11.09	17.75	-1			False
279	15-08-22	11.09	17.75	-1		329459118	False
279	15-08-22	11.09	17.75	-1		329518145B	False
279	15-08-22	11.09	17.75	-1	J54145		False
279	15-08-22	11.09	17.75	-1		329014384	False
279	15-08-22	11.09	17.75	-1		329518145B	False
279	15-08-22	11.09	17.75	-1		329060770	False
279	15-08-22	11.09	17.75	-1			False
279	15-08-22	11.09	17.75	-1		329518145B	False
279	15-08-22	11.09	17.75	-1		0	False
279	15-08-22	11.09	17.75	-1		0	False
279	15-08-22	11.09	17.75	-1		329518145B	False
279	15-08-22	11.09	17.75	-1		329518145B	False
279	15-08-22	11.09	17.75	-1			False
279	15-08-22	11.09	17.75	-1			False
279	15-08-22	11.09	17.75	-1		329014384	False
279	15-08-23	9.36	15.91	-1			False
279	15-08-23	9.36	15.91	-1		-1	False
279	15-08-23	9.36	15.91	-1		-1	False
279	15-08-23	9.36	15.91	-1			False
279	15-08-23	9.36	15.91	-1		329563838	False
279	15-08-23	9.36	15.91	-1		329563838	False
279	15-08-23	9.36	15.91	-1		329291807	False
279	15-08-23	9.36	15.91	-1	J54130		False
279	15-08-23	9.36	15.91	-1		329563838	False
279	15-08-23	9.36	15.91	-1		329563838	False
279	15-08-23	9.36	15.91	-1		329563838	False
279	15-08-23	9.36	15.91	-1		329563838	False
279	15-08-23	9.36	15.91	-1			False
279	15-08-23	9.36	15.91	-1		329176280	False
279	15-08-23	9.36	15.91	-1			False
279	15-08-23	9.36	15.91	-1		329452108	False
279	15-08-23	9.36	15.91	-1			False
279	15-08-23	9.36	15.91	-1		329083342	False
279	15-08-23	9.36	15.91	-1		329480766	False
279	15-08-23	9.36	15.91	-1		329563838	False
279	15-08-23	9.36	15.91	-1		329563838	False
279	15-08-23	9.36	15.91	-1		-1	False
279	15-08-23	9.36	15.91	-1		329177884	False
279	15-08-23	9.36	15.91	-1			False
279	15-08-23	9.36	15.91	-1		329316066	False
279	15-08-23	9.36	15.91	-1		329083342	False
279	15-08-23	9.36	15.91	-1		328970742	False
279	15-08-23	9.36	15.91	-1			False
279	15-08-23	9.36	15.91	-1			False
279	15-08-23	9.36	15.91	-1		329563838	False
279	15-08-23	9.36	15.91	-1			False
279	15-08-23	9.36	15.91	-1		329480766	False
279	15-08-23	9.36	15.91	-1		329563838	False
279	15-08-23	9.36	15.91	-1		329321030	False
279	15-08-23	9.36	15.91	-1		329586213	False
279	15-08-23	9.36	15.91	-1		329563838	False
279	15-08-23	9.36	15.91	-1		329518145B	False
279	15-08-23	9.36	15.91	-1		329563838	False
279	15-08-23	9.36	15.91	-1			False
279	15-08-23	9.36	15.91	-1		329563838	False
279	15-08-23	9.36	15.91	-1			False
63	15-08-23	11.00	15.93	-1	J54159		False
63	15-08-23	11.00	15.93	-1	J54145		False
63	15-08-23	11.00	15.93	-1	J54145	-1	False
63	15-08-23	11.00	15.93	-1	J54145	-1	False
63	15-08-23	11.00	15.93	-1	J54145	-1	False
63	15-08-23	11.00	15.93	-1	J54145	-1	False
63	15-08-23	11.00	15.93	-1	J54145		False
63	15-08-23	11.00	15.93	-1	J54145	-1	False
63	15-08-23	11.00	15.93	-1	J54145		False
63	15-08-23	11.00	15.93	-1	J54145	-1	False
63	15-08-23	11.00	15.93	-1	J54145		False
63	15-08-23	11.00	15.93	-1	J54145	-1	False
57	15-08-23	10.50	15.76	-1	J54159		False
57	15-08-23	10.50	15.76	-1			False
57	15-08-23	10.50	15.76	-1			False
57	15-08-23	10.50	15.76	-1			False
57	15-08-23	10.50	15.76	-1			False
57	15-08-23	10.50	15.76	-1			False
57	15-08-23	10.50	15.76	-1			False
444	15-08-23	9.00	17.01	-1	J54129	328961767A	True
444	15-08-23	9.00	17.01	-1	J54129		False
444	15-08-23	9.00	17.01	-1	J54129	329459116B	True
444	15-08-23	9.00	17.01	-1	J54129	329459119	True
444	15-08-23	9.00	17.01	-1	J54129	329459119	True
444	15-08-23	9.00	17.01	-1	J54129		False
444	15-08-23	9.00	17.01	-1	J54145	329459116B	True
444	15-08-23	9.00	17.01	-1			False
444	15-08-23	9.00	17.01	-1	J54129	329518145B	True
444	15-08-23	9.00	17.01	-1		328961767A	False
444	15-08-23	9.00	17.01	-1	J54131	329563838	True
444	15-08-23	9.00	17.01	-1	J54129	328961767A	True
48	15-08-24	9.83	16.26	-1	J54145		False
48	15-08-24	9.83	16.26	-1	J54170		False
48	15-08-24	9.83	16.26	-1	J54145		False
28	15-08-24	10.25	17.00	-1	J54170	329480768	True
28	15-08-24	10.25	17.00	-1	J54181	329519993	True
28	15-08-24	10.25	17.00	-1	J54170		False
28	15-08-24	10.25	17.00	-1			False
386	15-08-27	12.75	15.26	-1	J54173		False
386	15-08-27	12.75	15.26	-1	J54129	329518145B	True
386	15-08-27	12.75	15.26	-1	J54129	329518145B	True
386	15-08-27	12.75	15.26	-1	J54129	329518146	True
386	15-08-27	12.75	15.26	-1	J54130	329518145B	True
386	15-08-27	12.75	15.26	-1	J54130	329459116B	True
386	15-08-27	12.75	15.26	-1	J54130	329518145B	True
132	15-08-27	12.67	17.68	-1	J54130	328961702A	True
132	15-08-27	12.67	17.68	-1			False
132	15-08-27	12.67	17.68	-1		328961702A	False
132	15-08-27	12.67	17.68	-1		-1	False
132	15-08-27	12.67	17.68	-1		328961702A	False
132	15-08-27	12.67	17.68	-1			False
132	15-08-27	12.67	17.68	-1			False
132	15-08-27	12.67	17.68	-1	J54130		False
132	15-08-27	12.67	17.68	-1		-1	False
132	15-08-27	12.67	17.68	-1		328961702A	False
132	15-08-27	12.67	17.68	-1		328961702A	False
132	15-08-27	12.67	17.68	-1			False
132	15-08-27	12.67	17.68	-1		328961702A	False
132	15-08-27	12.67	17.68	-1			False
132	15-08-27	12.67	17.68	-1		-1	False
132	15-08-27	12.67	17.68	-1			False
132	15-08-27	12.67	17.68	-1		328961702A	False
132	15-08-27	12.67	17.68	-1			False
132	15-08-27	12.67	17.68	-1	J54145	328961702A	True
132	15-08-27	12.67	17.68	-1		328961702A	False
132	15-08-27	12.67	17.68	-1		328961702A	False
132	15-08-27	12.67	17.68	-1		328961702A	False
132	15-08-27	12.67	17.68	-1		328961702A	False
132	15-08-27	12.67	17.68	-1		328961702A	False
[truncated: 18,433 more rows]
