# Supplementary material for: A hybrid gravity and route choice model to assess vector traffic in large-scale road networks
Source: R Soc Open Sci. 2020 May 20;7(5):191858. doi: 10.1098/rsos.191858 (PMC7277278; doi:10.1098/rsos.191858)
Supplement: Data Sets for "A Hybrid Gravity and Route Choice Model to Assess Vector Traffic in Large-Scale Road Networks" [file rsos191858supp2.zip › Boater_survey_data_for_validation.csv]

Buffer_ID	Day	MinvonTime_Start_Number	MaxvonTime_End_Number	Time	Jurisdiction_ID	Waterbody_ID	Relevant
38	15-06-09	10.65	16.01	-1			False
38	15-06-09	10.65	16.01	-1			False
38	15-06-09	10.65	16.01	-1			False
38	15-06-09	10.65	16.01	-1			False
60	15-06-24	14.50	18.33	-1		0	False
18	15-06-26	9.96	16.25	-1	J54182	-1	True
18	15-06-26	9.96	16.25	-1	J54182		False
18	15-06-26	9.96	16.25	-1	J54130		False
57	15-06-28	13.51	18.33	-1			False
49	15-07-01	8.34	16.01	-1		329216611	False
49	15-07-01	8.34	16.01	-1			False
49	15-07-01	8.34	16.01	-1		329216611	False
49	15-07-01	8.34	16.01	-1		329216611	False
49	15-07-01	8.34	16.01	-1			False
49	15-07-01	8.34	16.01	-1			False
49	15-07-01	8.34	16.01	-1	J54133		False
49	15-07-01	8.34	16.01	-1		329216611	False
49	15-07-01	8.34	16.01	-1		329216611	False
49	15-07-01	8.34	16.01	-1			False
49	15-07-01	8.34	16.01	-1		329216611	False
49	15-07-01	8.34	16.01	-1			False
49	15-07-01	8.34	16.01	-1		329216611	False
49	15-07-01	8.34	16.01	-1		329216611	False
49	15-07-01	8.34	16.01	-1		329216611	False
49	15-07-01	8.34	16.01	-1			False
49	15-07-01	8.34	16.01	-1			False
49	15-07-01	8.34	16.01	-1		329216611	False
49	15-07-01	8.34	16.01	-1			False
49	15-07-01	8.34	16.01	-1		329216611	False
49	15-07-01	8.34	16.01	-1		329216611	False
49	15-07-01	8.34	16.01	-1		329216611	False
49	15-07-01	8.34	16.01	-1		329216611	False
49	15-07-01	8.34	16.01	-1		329216611	False
49	15-07-01	8.34	16.01	-1		329216611	False
49	15-07-01	8.34	16.01	-1		329216611	False
279	15-07-04	12.93	16.05	-1		328961720B	False
279	15-07-04	12.93	16.05	-1			False
279	15-07-04	12.93	16.05	-1		329518145B	False
279	15-07-04	12.93	16.05	-1		328961689B	False
279	15-07-04	12.93	16.05	-1			False
279	15-07-04	12.93	16.05	-1		329518145B	False
63	15-07-05	10.00	15.50	-1	J54145	0	False
63	15-07-05	10.00	15.50	-1	J54145		False
63	15-07-05	10.00	15.50	-1	J54145		False
63	15-07-05	10.00	15.50	-1	J54145	0	False
63	15-07-05	10.00	15.50	-1	J54145		False
63	15-07-05	10.00	15.50	-1	J54145		False
63	15-07-05	10.00	15.50	-1	J54145	329093897	False
63	15-07-05	10.00	15.50	-1	J54145	328961702A	False
63	15-07-05	10.00	15.50	-1	J54145	0	False
63	15-07-05	10.00	15.50	-1	J54159		False
63	15-07-05	10.00	15.50	-1	J54145	-1	False
63	15-07-05	10.00	15.50	-1	J54145	0	False
63	15-07-05	10.00	15.50	-1	J54145		False
63	15-07-05	10.00	15.50	-1	J54145	329459116A	False
63	15-07-05	10.00	15.50	-1	J54145	-1	False
63	15-07-05	10.00	15.50	-1	J54145		False
63	15-07-05	10.00	15.50	-1	J54145	329069248	True
63	15-07-05	10.00	15.50	-1	J54145	329246297	True
63	15-07-05	10.00	15.50	-1	J54145		False
63	15-07-05	10.00	15.50	-1	J54145	0	False
63	15-07-05	10.00	15.50	-1	J54145	-1	False
63	15-07-05	10.00	15.50	-1	J54145		False
38	15-07-05	11.05	16.58	-1			False
38	15-07-05	11.05	16.58	-1		328974235C	False
38	15-07-05	11.05	16.58	-1		329216611	False
38	15-07-05	11.05	16.58	-1			False
38	15-07-05	11.05	16.58	-1			False
38	15-07-05	11.05	16.58	-1		329459116B	False
38	15-07-05	11.05	16.58	-1		-1	False
38	15-07-05	11.05	16.58	-1			False
38	15-07-05	11.05	16.58	-1			False
38	15-07-05	11.05	16.58	-1			False
38	15-07-05	11.05	16.58	-1			False
38	15-07-05	11.05	16.58	-1		-1	False
38	15-07-05	11.05	16.58	-1			False
38	15-07-05	11.05	16.58	-1			False
38	15-07-05	11.05	16.58	-1			False
38	15-07-05	11.05	16.58	-1		329459116C	False
38	15-07-05	11.05	16.58	-1			False
38	15-07-05	11.05	16.58	-1		329177884	False
38	15-07-05	11.05	16.58	-1		329459117	False
38	15-07-05	11.05	16.58	-1	J54130		False
38	15-07-05	11.05	16.58	-1		329459118	False
38	15-07-05	11.05	16.58	-1			False
38	15-07-05	11.05	16.58	-1		329459117	False
38	15-07-05	11.05	16.58	-1			False
38	15-07-05	11.05	16.58	-1			False
38	15-07-05	11.05	16.58	-1		-1	False
38	15-07-05	11.05	16.58	-1		328961724	False
38	15-07-05	11.05	16.58	-1		329216611	False
38	15-07-05	11.05	16.58	-1		329216611	False
38	15-07-05	11.05	16.58	-1			False
38	15-07-05	11.05	16.58	-1			False
38	15-07-05	11.05	16.58	-1		329459116C	False
307	15-07-06	10.25	14.50	-1	J54130		False
307	15-07-06	10.25	14.50	-1		329524027	False
307	15-07-06	10.25	14.50	-1		329093898	False
307	15-07-06	10.25	14.50	-1		329093898	False
307	15-07-06	10.25	14.50	-1	J54129	329093898	True
307	15-07-06	10.25	14.50	-1	J54130		False
307	15-07-06	10.25	14.50	-1			False
307	15-07-06	10.25	14.50	-1			False
307	15-07-06	10.25	14.50	-1		329093897	False
38	15-07-11	12.00	16.50	-1		329663956	False
38	15-07-11	12.00	16.50	-1		328961724	False
38	15-07-11	12.00	16.50	-1			False
38	15-07-11	12.00	16.50	-1	J54130	328961724	False
38	15-07-11	12.00	16.50	-1			False
38	15-07-11	12.00	16.50	-1			False
38	15-07-11	12.00	16.50	-1		329354707	False
38	15-07-11	12.00	16.50	-1	J54145	328961724	True
38	15-07-11	12.00	16.50	-1		328961724	False
38	15-07-11	12.00	16.50	-1		329216611	False
38	15-07-11	12.00	16.50	-1		329452108	False
38	15-07-11	12.00	16.50	-1			False
38	15-07-11	12.00	16.50	-1			False
38	15-07-11	12.00	16.50	-1			False
38	15-07-11	12.00	16.50	-1			False
38	15-07-11	12.00	16.50	-1			False
38	15-07-11	12.00	16.50	-1			False
38	15-07-11	12.00	16.50	-1		328961724	False
46	15-07-11	9.51	13.51	-1	J54181	329216611	True
42	15-07-12	10.26	16.00	-1		329216611	False
42	15-07-12	10.26	16.00	-1		329216611	False
42	15-07-12	10.26	16.00	-1		-1	False
42	15-07-12	10.26	16.00	-1	J54185		False
42	15-07-12	10.26	16.00	-1			False
28	15-07-20	9.51	16.54	-1			False
28	15-07-20	9.51	16.54	-1			False
28	15-07-20	9.51	16.54	-1	J54159		False
28	15-07-20	9.51	16.54	-1	J54140		False
279	15-07-25	9.51	15.75	-1		-1	False
279	15-07-25	9.51	15.75	-1			False
279	15-07-25	9.51	15.75	-1			False
279	15-07-25	9.51	15.75	-1	J54129		False
279	15-07-25	9.51	15.75	-1		329272373	False
279	15-07-25	9.51	15.75	-1		329563838	False
279	15-07-25	9.51	15.75	-1	J54173		False
279	15-07-25	9.51	15.75	-1	J54131	329459118	True
279	15-07-25	9.51	15.75	-1			False
279	15-07-25	9.51	15.75	-1			False
279	15-07-25	9.51	15.75	-1		0	False
279	15-07-25	9.51	15.75	-1	J54181		False
279	15-07-25	9.51	15.75	-1		329523069	False
279	15-07-25	9.51	15.75	-1			False
279	15-07-25	9.51	15.75	-1		329177884	False
279	15-07-25	9.51	15.75	-1		329177884	False
279	15-07-25	9.51	15.75	-1			False
279	15-07-25	9.51	15.75	-1			False
279	15-07-25	9.51	15.75	-1			False
279	15-07-25	9.51	15.75	-1		329026676	False
279	15-07-25	9.51	15.75	-1	J54129	328961724	True
279	15-07-25	9.51	15.75	-1			False
279	15-07-25	9.51	15.75	-1	J54129	328961724	True
279	15-07-25	9.51	15.75	-1	J54130	329354707	True
279	15-07-25	9.51	15.75	-1		329459118	False
279	15-07-25	9.51	15.75	-1		0	False
57	15-07-25	10.43	15.58	-1			False
57	15-07-25	10.43	15.58	-1			False
57	15-07-25	10.43	15.58	-1			False
444	15-07-25	9.00	17.51	-1	J54131	329459117	True
444	15-07-25	9.00	17.51	-1			False
444	15-07-25	9.00	17.51	-1	J54129	329518145B	True
444	15-07-25	9.00	17.51	-1	J54129		False
444	15-07-25	9.00	17.51	-1	J54131		False
444	15-07-25	9.00	17.51	-1		-1	False
444	15-07-25	9.00	17.51	-1	J54129	329459116C	True
444	15-07-25	9.00	17.51	-1		329518145B	False
444	15-07-25	9.00	17.51	-1	J54129	-1	True
444	15-07-25	9.00	17.51	-1	J54129	329459116B	True
444	15-07-25	9.00	17.51	-1	J54129	329518145B	True
444	15-07-25	9.00	17.51	-1			False
444	15-07-25	9.00	17.51	-1	J54129	329518145B	True
444	15-07-25	9.00	17.51	-1			False
444	15-07-25	9.00	17.51	-1	J54129	329518145B	True
444	15-07-25	9.00	17.51	-1			False
444	15-07-25	9.00	17.51	-1	J54129	329518145B	True
444	15-07-25	9.00	17.51	-1	J54129		False
444	15-07-25	9.00	17.51	-1	J54129	329518145B	True
444	15-07-25	9.00	17.51	-1			False
444	15-07-25	9.00	17.51	-1			False
444	15-07-25	9.00	17.51	-1	J54129	329518145B	True
444	15-07-25	9.00	17.51	-1	J54131	329459117	True
444	15-07-25	9.00	17.51	-1			False
444	15-07-25	9.00	17.51	-1			False
444	15-07-25	9.00	17.51	-1			False
444	15-07-25	9.00	17.51	-1	J54129	329459116B	True
444	15-07-25	9.00	17.51	-1	J54130	329459116B	True
444	15-07-25	9.00	17.51	-1	J54129	-1	True
444	15-07-25	9.00	17.51	-1		-1	False
444	15-07-25	9.00	17.51	-1			False
444	15-07-25	9.00	17.51	-1	J54129	-1	True
444	15-07-25	9.00	17.51	-1	J54173	329518145B	True
444	15-07-25	9.00	17.51	-1		-1	False
444	15-07-25	9.00	17.51	-1		-1	False
444	15-07-25	9.00	17.51	-1		-1	False
444	15-07-25	9.00	17.51	-1			False
444	15-07-25	9.00	17.51	-1		329518145B	False
444	15-07-25	9.00	17.51	-1	J54129	328961724	True
444	15-07-25	9.00	17.51	-1			False
444	15-07-25	9.00	17.51	-1			False
444	15-07-25	9.00	17.51	-1	J54129	329518145B	True
444	15-07-25	9.00	17.51	-1	J54129	-1	True
444	15-07-25	9.00	17.51	-1	J54131	-1	True
444	15-07-25	9.00	17.51	-1		-1	False
444	15-07-25	9.00	17.51	-1		-1	False
444	15-07-25	9.00	17.51	-1			False
444	15-07-25	9.00	17.51	-1	J54129	329459116B	True
444	15-07-25	9.00	17.51	-1	J54129		False
444	15-07-25	9.00	17.51	-1	J54129	329518145B	True
444	15-07-25	9.00	17.51	-1	J54129	329518145B	True
444	15-07-25	9.00	17.51	-1			False
444	15-07-25	9.00	17.51	-1			False
444	15-07-25	9.00	17.51	-1	J54129	-1	True
142	15-07-26	10.34	17.00	-1	J54159	328961702A	True
142	15-07-26	10.34	17.00	-1			False
142	15-07-26	10.34	17.00	-1			False
142	15-07-26	10.34	17.00	-1	J54130		False
142	15-07-26	10.34	17.00	-1	J54131		False
142	15-07-26	10.34	17.00	-1		328961702A	False
142	15-07-26	10.34	17.00	-1			False
142	15-07-26	10.34	17.00	-1		0	False
142	15-07-26	10.34	17.00	-1	J54130	0	False
142	15-07-26	10.34	17.00	-1		329069255	False
142	15-07-26	10.34	17.00	-1			False
142	15-07-26	10.34	17.00	-1		328961702A	False
142	15-07-26	10.34	17.00	-1	J54130	328961702A	True
142	15-07-26	10.34	17.00	-1			False
142	15-07-26	10.34	17.00	-1			False
142	15-07-26	10.34	17.00	-1	J54159		False
142	15-07-26	10.34	17.00	-1		329069255	False
142	15-07-26	10.34	17.00	-1		328961702A	False
142	15-07-26	10.34	17.00	-1	J54130	328974235B	True
142	15-07-26	10.34	17.00	-1	J54130	328961702A	True
142	15-07-26	10.34	17.00	-1	J54129	328961702A	True
142	15-07-26	10.34	17.00	-1		328961702A	False
142	15-07-26	10.34	17.00	-1	J54130	328961702A	True
142	15-07-26	10.34	17.00	-1	J54131		False
142	15-07-26	10.34	17.00	-1	J54130		False
142	15-07-26	10.34	17.00	-1			False
142	15-07-26	10.34	17.00	-1	J54130		False
142	15-07-26	10.34	17.00	-1	J54130		False
142	15-07-26	10.34	17.00	-1			False
142	15-07-26	10.34	17.00	-1	J54129	328974235B	True
142	15-07-26	10.34	17.00	-1	J54129	329216611	True
142	15-07-26	10.34	17.00	-1	J54130	329069262	True
142	15-07-26	10.34	17.00	-1			False
142	15-07-26	10.34	17.00	-1	J54130		False
142	15-07-26	10.34	17.00	-1			False
142	15-07-26	10.34	17.00	-1			False
142	15-07-26	10.34	17.00	-1		328961702A	False
142	15-07-26	10.34	17.00	-1	J54130	328961702A	True
142	15-07-26	10.34	17.00	-1	J54129		False
142	15-07-26	10.34	17.00	-1	J54130		False
142	15-07-26	10.34	17.00	-1		328974235B	False
142	15-07-26	10.34	17.00	-1	J54173		False
142	15-07-26	10.34	17.00	-1	J54130	329216611	True
142	15-07-26	10.34	17.00	-1	J54130	329518145B	True
142	15-07-26	10.34	17.00	-1	J54130		False
142	15-07-26	10.34	17.00	-1	J54129	329216611	True
142	15-07-26	10.34	17.00	-1		328974235B	False
132	15-07-28	11.00	14.50	-1	J54130	328961702A	True
132	15-07-28	11.00	14.50	-1			False
132	15-07-28	11.00	14.50	-1		0	False
132	15-07-28	11.00	14.50	-1		0	False
132	15-07-28	11.00	14.50	-1		0	False
132	15-07-28	11.00	14.50	-1		0	False
132	15-07-28	11.00	14.50	-1		0	False
132	15-07-28	11.00	14.50	-1		329523945	False
132	15-07-28	11.00	14.50	-1		328961702A	False
132	15-07-28	11.00	14.50	-1			False
132	15-07-28	11.00	14.50	-1		328961702A	False
132	15-07-28	11.00	14.50	-1			False
132	15-07-28	11.00	14.50	-1			False
132	15-07-28	11.00	14.50	-1		329246297	False
38	15-07-29	11.01	15.73	-1	J54126		False
38	15-07-29	11.01	15.73	-1	J54130		False
38	15-07-29	11.01	15.73	-1		329459116C	False
38	15-07-29	11.01	15.73	-1			False
38	15-07-29	11.01	15.73	-1			False
38	15-07-29	11.01	15.73	-1		329216611	False
38	15-07-29	11.01	15.73	-1			False
38	15-07-29	11.01	15.73	-1		329216614	False
38	15-07-29	11.01	15.73	-1		329216611	False
38	15-07-29	11.01	15.73	-1			False
38	15-07-29	11.01	15.73	-1			False
38	15-07-29	11.01	15.73	-1		329216611	False
38	15-07-29	11.01	15.73	-1			False
38	15-07-29	11.01	15.73	-1		329216611	False
38	15-07-29	11.01	15.73	-1	J54130		False
38	15-07-29	11.01	15.73	-1			False
38	15-07-29	11.01	15.73	-1			False
38	15-07-29	11.01	15.73	-1		329216611	False
38	15-07-29	11.01	15.73	-1		329246297	False
38	15-07-29	11.01	15.73	-1			False
38	15-07-29	11.01	15.73	-1	J54130		False
142	15-07-30	13.16	19.18	-1	J54130		False
142	15-07-30	13.16	19.18	-1	J54159	328961702A	True
142	15-07-30	13.16	19.18	-1		328961702A	False
142	15-07-30	13.16	19.18	-1			False
142	15-07-30	13.16	19.18	-1		328961702A	False
142	15-07-30	13.16	19.18	-1	J54130		False
142	15-07-30	13.16	19.18	-1	J54173		False
142	15-07-30	13.16	19.18	-1			False
142	15-07-30	13.16	19.18	-1			False
142	15-07-30	13.16	19.18	-1			False
142	15-07-30	13.16	19.18	-1	J54173	-1	True
142	15-07-30	13.16	19.18	-1	J54129		False
142	15-07-30	13.16	19.18	-1			False
142	15-07-30	13.16	19.18	-1	J54130	329246297	True
142	15-07-30	13.16	19.18	-1			False
142	15-07-30	13.16	19.18	-1	J54130		False
142	15-07-30	13.16	19.18	-1	J54130		False
142	15-07-30	13.16	19.18	-1	J54130	329069248	True
142	15-07-30	13.16	19.18	-1		328961702A	False
142	15-07-30	13.16	19.18	-1	J54129		False
142	15-07-30	13.16	19.18	-1			False
142	15-07-30	13.16	19.18	-1	J54129		False
142	15-07-30	13.16	19.18	-1		329069248	False
142	15-07-30	13.16	19.18	-1		328961702A	False
142	15-07-30	13.16	19.18	-1		328978026	False
142	15-07-30	13.16	19.18	-1			False
142	15-07-30	13.16	19.18	-1			False
142	15-07-30	13.16	19.18	-1		328961702A	False
142	15-07-30	13.16	19.18	-1		328961702A	True
142	15-07-30	13.16	19.18	-1		328974235B	False
142	15-07-30	13.16	19.18	-1		329069252	False
142	15-07-30	13.16	19.18	-1			False
142	15-07-30	13.16	19.18	-1			False
142	15-07-30	13.16	19.18	-1	J54130		False
142	15-07-30	13.16	19.18	-1			False
142	15-07-30	13.16	19.18	-1		-1	False
142	15-07-30	13.16	19.18	-1	J54130		False
142	15-07-30	13.16	19.18	-1		328961702A	True
142	15-07-30	13.16	19.18	-1			False
142	15-07-30	13.16	19.18	-1			False
142	15-07-30	13.16	19.18	-1			False
142	15-07-30	13.16	19.18	-1			False
142	15-07-30	13.16	19.18	-1			False
142	15-07-30	13.16	19.18	-1		328961702A	False
142	15-07-30	13.16	19.18	-1		328961702A	False
142	15-07-30	13.16	19.18	-1	J54159		False
142	15-07-30	13.16	19.18	-1			False
142	15-07-30	13.16	19.18	-1			False
142	15-07-30	13.16	19.18	-1	J54129		False
142	15-07-30	13.16	19.18	-1	J54173		False
142	15-07-30	13.16	19.18	-1		328961702A	False
142	15-07-30	13.16	19.18	-1			False
142	15-07-30	13.16	19.18	-1		328961702A	True
142	15-07-30	13.16	19.18	-1	J54130	328961702A	True
142	15-07-30	13.16	19.18	-1	J54130	0	False
142	15-07-30	13.16	19.18	-1	J54130	328961702A	True
142	15-07-30	13.16	19.18	-1		329069286	False
142	15-07-30	13.16	19.18	-1	J54130	328961702A	True
142	15-07-30	13.16	19.18	-1	J54130		False
142	15-07-30	13.16	19.18	-1			False
142	15-07-30	13.16	19.18	-1			False
142	15-07-30	13.16	19.18	-1	J54130		False
142	15-07-30	13.16	19.18	-1			False
142	15-07-30	13.16	19.18	-1	J54130		False
142	15-07-30	13.16	19.18	-1		328961702A	False
142	15-07-30	13.16	19.18	-1		328961702A	False
142	15-07-30	13.16	19.18	-1		328961702A	False
142	15-07-30	13.16	19.18	-1			False
142	15-07-30	13.16	19.18	-1	J54173		False
142	15-07-30	13.16	19.18	-1	J54130	328961702A	True
142	15-07-30	13.16	19.18	-1	J54129		False
142	15-07-30	13.16	19.18	-1			False
142	15-07-30	13.16	19.18	-1	J54130		False
142	15-07-30	13.16	19.18	-1	J54130		False
142	15-07-31	11.20	16.27	-1	J54130	328961702A	True
142	15-07-31	11.20	16.27	-1		328961702A	True
142	15-07-31	11.20	16.27	-1			False
142	15-07-31	11.20	16.27	-1			False
142	15-07-31	11.20	16.27	-1		328961702A	True
142	15-07-31	11.20	16.27	-1	J54130	328961724	True
142	15-07-31	11.20	16.27	-1		329069248	False
142	15-07-31	11.20	16.27	-1			False
142	15-07-31	11.20	16.27	-1		328961702A	False
142	15-07-31	11.20	16.27	-1	J54130	328974235B	True
142	15-07-31	11.20	16.27	-1		328961702A	False
142	15-07-31	11.20	16.27	-1	J54129	-1	False
142	15-07-31	11.20	16.27	-1	J54129	328961702A	True
142	15-07-31	11.20	16.27	-1	J54130	-1	False
142	15-07-31	11.20	16.27	-1		-1	True
142	15-07-31	11.20	16.27	-1		328961702A	False
142	15-07-31	11.20	16.27	-1		328961702A	False
142	15-07-31	11.20	16.27	-1		328961702A	False
142	15-07-31	11.20	16.27	-1	J54130	328974235B	True
142	15-07-31	11.20	16.27	-1		329523945	False
142	15-07-31	11.20	16.27	-1		328961702A	False
142	15-07-31	11.20	16.27	-1			False
142	15-07-31	11.20	16.27	-1			False
142	15-07-31	11.20	16.27	-1			False
142	15-07-31	11.20	16.27	-1		328961702A	True
142	15-07-31	11.20	16.27	-1	J54145		False
142	15-07-31	11.20	16.27	-1			False
142	15-07-31	11.20	16.27	-1			False
142	15-07-31	11.20	16.27	-1	J54130		False
142	15-07-31	11.20	16.27	-1		-1	False
142	15-07-31	11.20	16.27	-1		328961702A	True
142	15-07-31	11.20	16.27	-1			False
142	15-07-31	11.20	16.27	-1		328961702A	False
142	15-07-31	11.20	16.27	-1		328961702A	True
142	15-07-31	11.20	16.27	-1		328961702A	False
142	15-07-31	11.20	16.27	-1			False
142	15-07-31	11.20	16.27	-1	J54130	328961702A	True
142	15-07-31	11.20	16.27	-1			False
142	15-07-31	11.20	16.27	-1		328961702A	False
142	15-07-31	11.20	16.27	-1		328961702A	False
142	15-07-31	11.20	16.27	-1		329216611	True
142	15-07-31	11.20	16.27	-1	J54167		False
142	15-07-31	11.20	16.27	-1	J54130		False
142	15-07-31	11.20	16.27	-1		328961702A	True
142	15-07-31	11.20	16.27	-1			False
142	15-07-31	11.20	16.27	-1	J54129	329216611	True
142	15-07-31	11.20	16.27	-1	J54129	329246297	True
142	15-07-31	11.20	16.27	-1	J54129	328961702A	True
142	15-07-31	11.20	16.27	-1			False
142	15-07-31	11.20	16.27	-1	J54130	328961702A	True
142	15-07-31	11.20	16.27	-1		328961702A	False
142	15-07-31	11.20	16.27	-1		329069248	False
142	15-07-31	11.20	16.27	-1		328961702A	False
142	15-07-31	11.20	16.27	-1		328961702A	False
142	15-07-31	11.20	16.27	-1		328961702A	False
142	15-07-31	11.20	16.27	-1	J54129	329246297	True
142	15-07-31	11.20	16.27	-1		329246297	False
142	15-07-31	11.20	16.27	-1			False
142	15-07-31	11.20	16.27	-1	J54130		False
142	15-07-31	11.20	16.27	-1			False
142	15-07-31	11.20	16.27	-1		328974235B	False
142	15-07-31	11.20	16.27	-1	J54128		False
142	15-07-31	11.20	16.27	-1	J54129	329246297	True
142	15-07-31	11.20	16.27	-1		328961702A	False
142	15-07-31	11.20	16.27	-1	J54130		False
142	15-07-31	11.20	16.27	-1	J54130	328961702A	True
142	15-07-31	11.20	16.27	-1	J54130		False
142	15-07-31	11.20	16.27	-1	J54130	328961702A	True
142	15-07-31	11.20	16.27	-1			False
142	15-07-31	11.20	16.27	-1		328974235C	False
142	15-07-31	11.20	16.27	-1	J54129	329523947	True
142	15-07-31	11.20	16.27	-1	J54130		False
142	15-07-31	11.20	16.27	-1	J54129	329216611	True
142	15-07-31	11.20	16.27	-1		328961702A	False
142	15-07-31	11.20	16.27	-1		328961702A	False
142	15-07-31	11.20	16.27	-1	J54130		False
142	15-07-31	11.20	16.27	-1		328961702A	False
142	15-07-31	11.20	16.27	-1	J54130		False
142	15-07-31	11.20	16.27	-1	J54130		False
142	15-07-31	11.20	16.27	-1	J54130	328961702A	True
142	15-07-31	11.20	16.27	-1	J54130		False
142	15-07-31	11.20	16.27	-1	J54130		False
142	15-07-31	11.20	16.27	-1	J54130	328974235C	True
142	15-07-31	11.20	16.27	-1	J54130		False
142	15-07-31	11.20	16.27	-1	J54129		False
142	15-07-31	11.20	16.27	-1	J54130		False
142	15-07-31	11.20	16.27	-1			False
142	15-07-31	11.20	16.27	-1		328961702A	False
142	15-07-31	11.20	16.27	-1	J54130	328961702A	True
142	15-07-31	11.20	16.27	-1		329069262	False
142	15-07-31	11.20	16.27	-1		-1	False
142	15-07-31	11.20	16.27	-1		328961702A	False
142	15-07-31	11.20	16.27	-1		328961702A	False
142	15-07-31	11.20	16.27	-1	J54129	328961702A	True
142	15-07-31	11.20	16.27	-1		328961702A	False
142	15-07-31	11.20	16.27	-1	J54129	328961702A	True
142	15-07-31	11.20	16.27	-1	J54129		False
142	15-07-31	11.20	16.27	-1	J54129		False
142	15-07-31	11.20	16.27	-1		328961702A	False
142	15-07-31	11.20	16.27	-1		328974235B	False
142	15-07-31	11.20	16.27	-1		328961702A	False
142	15-07-31	11.20	16.27	-1	J54130		False
142	15-07-31	11.20	16.27	-1		329069252	False
142	15-07-31	11.20	16.27	-1		328961702A	False
142	15-07-31	11.20	16.27	-1	J54129		False
142	15-07-31	11.20	16.27	-1	J54130		False
142	15-07-31	11.20	16.27	-1		328961702A	False
46	15-07-31	14.25	16.72	-1			False
46	15-07-31	14.25	16.72	-1			False
444	15-07-31	8.49	16.50	-1	J54131	329459116B	True
444	15-07-31	8.49	16.50	-1			False
444	15-07-31	8.49	16.50	-1			False
444	15-07-31	8.49	16.50	-1	J54131	329518145B	True
444	15-07-31	8.49	16.50	-1			False
444	15-07-31	8.49	16.50	-1	J54129	329459116A	True
444	15-07-31	8.49	16.50	-1	J54129	329451884	True
444	15-07-31	8.49	16.50	-1			False
444	15-07-31	8.49	16.50	-1			False
444	15-07-31	8.49	16.50	-1	J54173	329518145B	True
444	15-07-31	8.49	16.50	-1	J54129		False
444	15-07-31	8.49	16.50	-1	J54130		False
444	15-07-31	8.49	16.50	-1			False
444	15-07-31	8.49	16.50	-1			False
444	15-07-31	8.49	16.50	-1			False
444	15-07-31	8.49	16.50	-1	J54129	328961724	True
444	15-07-31	8.49	16.50	-1	J54129		False
444	15-07-31	8.49	16.50	-1	J54129		False
444	15-07-31	8.49	16.50	-1	J54131	329459117	True
444	15-07-31	8.49	16.50	-1	J54129	329494713	True
444	15-07-31	8.49	16.50	-1		0	False
444	15-07-31	8.49	16.50	-1	J54129	-1	True
444	15-07-31	8.49	16.50	-1	J54130	329459116A	True
444	15-07-31	8.49	16.50	-1	J54129		False
444	15-07-31	8.49	16.50	-1	J54131		False
444	15-07-31	8.49	16.50	-1	J54129	329518145B	True
444	15-07-31	8.49	16.50	-1		329494713	False
444	15-07-31	8.49	16.50	-1		328961767A	False
444	15-07-31	8.49	16.50	-1	J54129		False
444	15-07-31	8.49	16.50	-1	J54129		False
444	15-07-31	8.49	16.50	-1	J54131	329518145B	True
444	15-07-31	8.49	16.50	-1	J54131	329505191	True
444	15-07-31	8.49	16.50	-1	J54131	329518145B	True
459	15-08-07	9.00	17.50	-1	J54129	329459116B	True
459	15-08-07	9.00	17.50	-1	J54129	0	False
459	15-08-07	9.00	17.50	-1	J54131	329518145B	True
459	15-08-07	9.00	17.50	-1	J54129	329518145B	True
459	15-08-07	9.00	17.50	-1		329083341	False
459	15-08-07	9.00	17.50	-1	J54130	329563838	True
459	15-08-07	9.00	17.50	-1	J54129	329518145B	True
459	15-08-07	9.00	17.50	-1	J54129		False
459	15-08-07	9.00	17.50	-1	J54131	329563838	True
459	15-08-07	9.00	17.50	-1	J54129	328961767A	True
459	15-08-07	9.00	17.50	-1	J54129		False
459	15-08-07	9.00	17.50	-1	J54129	329563838	True
459	15-08-07	9.00	17.50	-1	J54129	0	False
459	15-08-07	9.00	17.50	-1	J54131	329459116B	True
459	15-08-07	9.00	17.50	-1	J54129		False
459	15-08-07	9.00	17.50	-1	J54129	329069968	True
459	15-08-07	9.00	17.50	-1	J54131	329083341	True
459	15-08-07	9.00	17.50	-1	J54129		False
459	15-08-07	9.00	17.50	-1	J54129		False
459	15-08-07	9.00	17.50	-1	J54131	329518145B	True
459	15-08-07	9.00	17.50	-1	J54131	329459117	True
459	15-08-07	9.00	17.50	-1	J54129	329459116A	True
459	15-08-07	9.00	17.50	-1	J54131	329518145B	True
459	15-08-07	9.00	17.50	-1	J54173	329101302	True
459	15-08-07	9.00	17.50	-1	J54129		False
459	15-08-07	9.00	17.50	-1	J54129	329563838	True
459	15-08-07	9.00	17.50	-1	J54131	329459119	True
459	15-08-07	9.00	17.50	-1	J54129		False
459	15-08-07	9.00	17.50	-1	J54129	0	False
38	15-08-08	9.50	15.25	-1		328961720B	False
38	15-08-08	9.50	15.25	-1		328974235B	False
38	15-08-08	9.50	15.25	-1			False
38	15-08-08	9.50	15.25	-1			False
38	15-08-08	9.50	15.25	-1	J54130	328961724	True
38	15-08-08	9.50	15.25	-1		329518145B	False
38	15-08-08	9.50	15.25	-1			False
38	15-08-08	9.50	15.25	-1			False
38	15-08-08	9.50	15.25	-1			False
38	15-08-08	9.50	15.25	-1		-1	False
38	15-08-08	9.50	15.25	-1			False
38	15-08-08	9.50	15.25	-1		329518145A	False
38	15-08-08	9.50	15.25	-1			False
38	15-08-08	9.50	15.25	-1			False
38	15-08-08	9.50	15.25	-1		329459116A	False
38	15-08-08	9.50	15.25	-1			False
38	15-08-08	9.50	15.25	-1			False
38	15-08-08	9.50	15.25	-1			False
38	15-08-08	9.50	15.25	-1		329216614	False
38	15-08-08	9.50	15.25	-1	J54181		False
38	15-08-08	9.50	15.25	-1		329459118	False
38	15-08-08	9.50	15.25	-1			False
38	15-08-08	9.50	15.25	-1			False
38	15-08-08	9.50	15.25	-1		329459116B	False
38	15-08-08	9.50	15.25	-1			False
38	15-08-08	9.50	15.25	-1			False
38	15-08-08	9.50	15.25	-1			False
38	15-08-08	9.50	15.25	-1		329676312	False
38	15-08-08	9.50	15.25	-1	J54181	328961702A	True
38	15-08-08	9.50	15.25	-1		329216614	False
38	15-08-08	9.50	15.25	-1		329216611	False
38	15-08-08	9.50	15.25	-1		328974235B	False
38	15-08-08	9.50	15.25	-1			False
38	15-08-08	9.50	15.25	-1			False
38	15-08-08	9.50	15.25	-1		328974235B	False
38	15-08-08	9.50	15.25	-1			False
38	15-08-08	9.50	15.25	-1			False
38	15-08-08	9.50	15.25	-1	J54129	329216611	True
38	15-08-08	9.50	15.25	-1		329459118	False
38	15-08-08	9.50	15.25	-1			False
38	15-08-08	9.50	15.25	-1		329291806	False
38	15-08-08	9.50	15.25	-1			False
38	15-08-08	9.50	15.25	-1			False
38	15-08-08	9.50	15.25	-1			False
38	15-08-08	9.50	15.25	-1	J54129		False
38	15-08-08	9.50	15.25	-1			False
38	15-08-08	9.50	15.25	-1			False
38	15-08-08	9.50	15.25	-1			False
38	15-08-08	9.50	15.25	-1			False
38	15-08-08	9.50	15.25	-1		329459116B	False
48	15-08-08	10.28	16.08	-1	J54181		False
48	15-08-08	10.28	16.08	-1			False
48	15-08-08	10.28	16.08	-1			False
48	15-08-08	10.28	16.08	-1	J54145	328974235B	True
444	15-08-08	8.00	14.50	-1		329518145B	False
444	15-08-08	8.00	14.50	-1	J54129	329459117	True
444	15-08-08	8.00	14.50	-1	J54129	329518145B	True
444	15-08-08	8.00	14.50	-1	J54131	329518145B	True
444	15-08-08	8.00	14.50	-1	J54129		False
444	15-08-08	8.00	14.50	-1			False
444	15-08-08	8.00	14.50	-1			False
444	15-08-08	8.00	14.50	-1	J54131	329518145B	True
444	15-08-08	8.00	14.50	-1	J54173		False
444	15-08-08	8.00	14.50	-1	J54129	329459116A	True
444	15-08-08	8.00	14.50	-1			False
444	15-08-08	8.00	14.50	-1	J54129		False
444	15-08-08	8.00	14.50	-1	J54131	329518145B	True
444	15-08-08	8.00	14.50	-1		329518147	False
444	15-08-08	8.00	14.50	-1	J54129	329518145B	True
444	15-08-08	8.00	14.50	-1	J54129	329518145B	True
444	15-08-08	8.00	14.50	-1	J54129	329518145B	True
444	15-08-08	8.00	14.50	-1	J54129		False
444	15-08-08	8.00	14.50	-1	J54129	329563838	True
444	15-08-08	8.00	14.50	-1	J54131	329459116B	True
444	15-08-08	8.00	14.50	-1	J54131		False
444	15-08-08	8.00	14.50	-1	J54129	329518145B	True
444	15-08-08	8.00	14.50	-1		328961767A	False
444	15-08-08	8.00	14.50	-1	J54129	329459117	True
444	15-08-08	8.00	14.50	-1	J54129		False
444	15-08-08	8.00	14.50	-1	J54129	329459116A	True
444	15-08-08	8.00	14.50	-1	J54129		False
444	15-08-08	8.00	14.50	-1	J54129	329459116B	True
444	15-08-08	8.00	14.50	-1	J54129	329060769	True
444	15-08-08	8.00	14.50	-1	J54129	329459116B	True
444	15-08-08	8.00	14.50	-1	J54131	-1	True
63	15-08-13	11.51	18.05	-1	J54145	-1	False
63	15-08-13	11.51	18.05	-1	J54145		False
63	15-08-13	11.51	18.05	-1		328961702A	False
63	15-08-13	11.51	18.05	-1	J54145	-1	False
63	15-08-13	11.51	18.05	-1	J54145		False
63	15-08-13	11.51	18.05	-1	J54145	-1	False
63	15-08-13	11.51	18.05	-1	J54145		False
63	15-08-13	11.51	18.05	-1	J54145		False
63	15-08-13	11.51	18.05	-1	J54182		False
63	15-08-13	11.51	18.05	-1	J54181		False
46	15-08-13	10.25	16.01	-1			False
46	15-08-13	10.25	16.01	-1			False
46	15-08-13	10.25	16.01	-1	J54181	328974235B	True
46	15-08-13	10.25	16.01	-1			False
46	15-08-13	10.25	16.01	-1	J54181		False
46	15-08-13	10.25	16.01	-1	J54185		False
46	15-08-13	10.25	16.01	-1			False
210	15-08-14	12.24	17.50	-1			False
210	15-08-14	12.24	17.50	-1	J54129	329216611	True
210	15-08-14	12.24	17.50	-1	J54130		False
210	15-08-14	12.24	17.50	-1	J54130		False
210	15-08-14	12.24	17.50	-1			False
210	15-08-14	12.24	17.50	-1	J54130		False
210	15-08-14	12.24	17.50	-1	J54130		False
210	15-08-14	12.24	17.50	-1			False
210	15-08-14	12.24	17.50	-1	J54129		False
210	15-08-14	12.24	17.50	-1	J54129	328974235B	True
210	15-08-14	12.24	17.50	-1			False
210	15-08-14	12.24	17.50	-1	J54130		False
210	15-08-14	12.24	17.50	-1	J54130	328961702A	True
210	15-08-14	12.24	17.50	-1	J54130	328961702A	True
210	15-08-14	12.24	17.50	-1	J54130	328974235B	True
210	15-08-14	12.24	17.50	-1	J54159		False
210	15-08-14	12.24	17.50	-1	J54129	329069262	True
210	15-08-14	12.24	17.50	-1		328961702A	False
210	15-08-14	12.24	17.50	-1	J54130		False
210	15-08-14	12.24	17.50	-1	J54129	329216611	True
210	15-08-14	12.24	17.50	-1	J54130		False
210	15-08-14	12.24	17.50	-1	J54130		False
210	15-08-14	12.24	17.50	-1	J54130		False
210	15-08-14	12.24	17.50	-1	J54130		False
210	15-08-14	12.24	17.50	-1		328961702A	False
210	15-08-14	12.24	17.50	-1			False
210	15-08-14	12.24	17.50	-1	J54130	328961702A	True
210	15-08-14	12.24	17.50	-1	J54130		False
210	15-08-14	12.24	17.50	-1	J54130	328961702A	True
210	15-08-14	12.24	17.50	-1		328961702A	False
210	15-08-14	12.24	17.50	-1	J54129		False
210	15-08-14	12.24	17.50	-1			False
210	15-08-14	12.24	17.50	-1	J54129	329069286	True
210	15-08-14	12.24	17.50	-1		329093897	False
210	15-08-14	12.24	17.50	-1	J54130		False
210	15-08-14	12.24	17.50	-1	J54130	-1	True
210	15-08-14	12.24	17.50	-1			False
444	15-08-14	15.00	17.01	-1	J54173		False
444	15-08-14	15.00	17.01	-1	J54173		False
444	15-08-14	15.00	17.01	-1	J54129	329459116A	True
444	15-08-14	15.00	17.01	-1	J54129	329518145B	True
49	15-08-21	11.50	16.75	-1		329216611	False
49	15-08-21	11.50	16.75	-1			False
49	15-08-21	11.50	16.75	-1		328974235B	False
49	15-08-21	11.50	16.75	-1	J54145	329459116C	True
49	15-08-21	11.50	16.75	-1			False
49	15-08-21	11.50	16.75	-1			False
49	15-08-21	11.50	16.75	-1		329216611	False
49	15-08-21	11.50	16.75	-1			False
49	15-08-21	11.50	16.75	-1			False
49	15-08-21	11.50	16.75	-1			False
49	15-08-21	11.50	16.75	-1	J54181	329216611	True
49	15-08-21	11.50	16.75	-1		329216611	False
49	15-08-21	11.50	16.75	-1			False
49	15-08-21	11.50	16.75	-1		329216611	False
49	15-08-21	11.50	16.75	-1			False
49	15-08-21	11.50	16.75	-1			False
49	15-08-21	11.50	16.75	-1			False
49	15-08-21	11.50	16.75	-1	J54182		False
49	15-08-21	11.50	16.75	-1		329523065	False
49	15-08-21	11.50	16.75	-1			False
49	15-08-21	11.50	16.75	-1			False
49	15-08-21	11.50	16.75	-1		329216611	False
49	15-08-21	11.50	16.75	-1	J54181	329216611	True
49	15-08-21	11.50	16.75	-1			False
49	15-08-21	11.50	16.75	-1			False
49	15-08-21	11.50	16.75	-1			False
49	15-08-21	11.50	16.75	-1		329216611	False
49	15-08-21	11.50	16.75	-1			False
49	15-08-21	11.50	16.75	-1			False
49	15-08-21	11.50	16.75	-1			False
49	15-08-21	11.50	16.75	-1			False
49	15-08-21	11.50	16.75	-1			False
49	15-08-21	11.50	16.75	-1			False
49	15-08-21	11.50	16.75	-1		329216611	False
49	15-08-21	11.50	16.75	-1			False
49	15-08-21	11.50	16.75	-1			False
49	15-08-21	11.50	16.75	-1			False
49	15-08-21	11.50	16.75	-1			False
46	15-08-21	11.75	16.00	-1	J54156		False
46	15-08-21	11.75	16.00	-1			False
444	15-08-21	11.25	18.50	-1		329518145B	False
444	15-08-21	11.25	18.50	-1	J54131		False
444	15-08-21	11.25	18.50	-1	J54129	329518145B	True
444	15-08-21	11.25	18.50	-1		328961767A	False
444	15-08-21	11.25	18.50	-1	J54129		False
444	15-08-21	11.25	18.50	-1	J54129	329459116B	True
444	15-08-21	11.25	18.50	-1	J54129	329518145B	True
444	15-08-21	11.25	18.50	-1	J54131	329563838	True
386	15-08-22	11.25	15.47	-1		328961767C	False
386	15-08-22	11.25	15.47	-1		328961767C	False
386	15-08-22	11.25	15.47	-1	J54130	329459116B	True
386	15-08-22	11.25	15.47	-1			False
386	15-08-22	11.25	15.47	-1	J54130	328974235B	True
386	15-08-22	11.25	15.47	-1	J54129	329518145B	True
386	15-08-22	11.25	15.47	-1		329459116B	True
386	15-08-22	11.25	15.47	-1		329518145B	False
386	15-08-22	11.25	15.47	-1	J54130	329518145B	True
386	15-08-22	11.25	15.47	-1	J54130	329459116B	True
386	15-08-22	11.25	15.47	-1	J54128	-1	True
386	15-08-22	11.25	15.47	-1	J54129	329459116B	True
386	15-08-22	11.25	15.47	-1	J54129	329459116C	True
386	15-08-22	11.25	15.47	-1	J54129	329518145B	True
386	15-08-22	11.25	15.47	-1			False
386	15-08-22	11.25	15.47	-1	J54129	329518145B	True
386	15-08-22	11.25	15.47	-1	J54129	329518145B	True
386	15-08-22	11.25	15.47	-1	J54130	329663955	True
386	15-08-22	11.25	15.47	-1	J54129		False
386	15-08-22	11.25	15.47	-1	J54129		False
386	15-08-22	11.25	15.47	-1	J54129	329518145B	True
386	15-08-22	11.25	15.47	-1	J54130	329663955	True
386	15-08-22	11.25	15.47	-1		329069255	False
386	15-08-22	11.25	15.47	-1	J54129	329518145B	True
386	15-08-22	11.25	15.47	-1	J54131		False
386	15-08-22	11.25	15.47	-1		329518145B	False
386	15-08-22	11.25	15.47	-1	J54129	328961767C	True
386	15-08-22	11.25	15.47	-1	J54173	329459116C	True
386	15-08-22	11.25	15.47	-1	J54129	329459116B	True
386	15-08-22	11.25	15.47	-1	J54130	329518146	True
386	15-08-22	11.25	15.47	-1		329663955	False
132	15-08-22	11.00	15.50	-1			False
132	15-08-22	11.00	15.50	-1		328961702A	False
132	15-08-22	11.00	15.50	-1	J54130	328961702A	True
132	15-08-22	11.00	15.50	-1		329069262	False
132	15-08-22	11.00	15.50	-1		328961702A	False
444	15-08-22	10.50	19.50	-1	J54129	329459116B	True
444	15-08-22	10.50	19.50	-1			False
444	15-08-22	10.50	19.50	-1	J54129		False
444	15-08-22	10.50	19.50	-1	J54129	329170743	True
444	15-08-22	10.50	19.50	-1	J54129	328961767A	True
444	15-08-22	10.50	19.50	-1	J54173		False
444	15-08-22	10.50	19.50	-1	J54130		False
444	15-08-22	10.50	19.50	-1		328961767A	False
444	15-08-22	10.50	19.50	-1		329518145B	True
444	15-08-22	10.50	19.50	-1	J54129	329518145B	True
444	15-08-22	10.50	19.50	-1	J54129	329518146	True
444	15-08-22	10.50	19.50	-1	J54129		False
444	15-08-22	10.50	19.50	-1	J54129	329518145B	True
444	15-08-22	10.50	19.50	-1	J54129	329459116B	True
444	15-08-22	10.50	19.50	-1	J54131	329518145B	True
444	15-08-22	10.50	19.50	-1		328961767A	False
444	15-08-22	10.50	19.50	-1	J54129	329518145B	True
444	15-08-22	10.50	19.50	-1	J54182	329679837	True
444	15-08-22	10.50	19.50	-1	J54129	329518145B	True
444	15-08-22	10.50	19.50	-1	J54131	329518145B	True
444	15-08-22	10.50	19.50	-1		329320865	False
444	15-08-22	10.50	19.50	-1	J54129	0	False
444	15-08-22	10.50	19.50	-1	J54129	329518146	True
444	15-08-22	10.50	19.50	-1	J54129		False
444	15-08-22	10.50	19.50	-1		328961767A	False
210	15-08-28	11.08	16.84	-1		-1	False
210	15-08-28	11.08	16.84	-1	J54130	328961702A	True
210	15-08-28	11.08	16.84	-1		328961702A	False
210	15-08-28	11.08	16.84	-1	J54126		False
210	15-08-28	11.08	16.84	-1			False
210	15-08-28	11.08	16.84	-1	J54129		False
210	15-08-28	11.08	16.84	-1	J54130	328974235B	True
210	15-08-28	11.08	16.84	-1	J54130	328961702A	True
210	15-08-28	11.08	16.84	-1		-1	False
210	15-08-28	11.08	16.84	-1	J54159	-1	False
210	15-08-28	11.08	16.84	-1		328961702A	False
210	15-08-28	11.08	16.84	-1		329069286	False
210	15-08-28	11.08	16.84	-1	J54130	328961702A	True
210	15-08-28	11.08	16.84	-1	J54130		False
210	15-08-28	11.08	16.84	-1	J54130		False
210	15-08-28	11.08	16.84	-1	J54130	328961702A	True
210	15-08-28	11.08	16.84	-1		329069248	False
46	15-08-29	10.34	16.18	-1			False
46	15-08-29	10.34	16.18	-1			False
46	15-08-29	10.34	16.18	-1			False
444	15-08-30	8.50	18.01	-1	J54130	328961767A	True
444	15-08-30	8.50	18.01	-1	J54129	329459116B	True
444	15-08-30	8.50	18.01	-1			False
444	15-08-30	8.50	18.01	-1	J54129	328961767A	True
444	15-08-30	8.50	18.01	-1		0	False
444	15-08-30	8.50	18.01	-1	J54129	329083341	True
38	15-08-31	11.25	16.05	-1			False
38	15-08-31	11.25	16.05	-1			False
38	15-08-31	11.25	16.05	-1			False
38	15-08-31	11.25	16.05	-1			False
38	15-08-31	11.25	16.05	-1			False
38	15-08-31	11.25	16.05	-1			False
38	15-08-31	11.25	16.05	-1			False
38	15-08-31	11.25	16.05	-1			False
38	15-08-31	11.25	16.05	-1			False
38	15-08-31	11.25	16.05	-1			False
38	15-09-04	12.50	16.76				False
38	15-09-04	12.50	16.76	15.101388888841		329216611	False
38	15-09-04	12.50	16.76	16.0658333332976		329216611	False
38	15-09-04	12.50	16.76	16.4188888889621			False
38	15-09-04	12.50	16.76	12.7394444444217			False
38	15-09-04	12.50	16.76		J54155		False
38	15-09-04	12.50	16.76	15.8916666666046		329216611	False
38	15-09-04	12.50	16.76				False
38	15-09-04	12.50	16.76	15.461111111159			False
38	15-09-04	12.50	16.76	15.0755555555806		329216614	False
38	15-09-04	12.50	16.76				False
38	15-09-04	12.50	16.76	14.4241666666931		329216611	False
38	15-09-04	12.50	16.76	13.8519444444682		329216614	False
38	15-09-04	12.50	16.76	13.8327777778613			False
38	15-09-04	12.50	16.76	12.8963888888829		329216611	False
38	15-09-04	12.50	16.76				False
38	15-09-04	12.50	16.76				False
210	15-09-04	12.08	16.90	14.2383333334001		328961702A	False
210	15-09-04	12.08	16.90	16.7019444445032		329246297	False
210	15-09-04	12.08	16.90	16.3194444444962	J54130	329518145B	True
210	15-09-04	12.08	16.90	15.8719444444869		329246297	False
210	15-09-04	12.08	16.90	16.7022222221713	J54130	328961702A	True
210	15-09-04	12.08	16.90		J54130		False
210	15-09-04	12.08	16.90	16.3480555554852	J54129	328974235C	True
210	15-09-04	12.08	16.90	15.2730555554735		329246297	False
210	15-09-04	12.08	16.90	12.5466666666325		329523945	False
210	15-09-04	12.08	16.90	12.4074999999139	J54129	328961702A	True
210	15-09-04	12.08	16.90		J54130		False
210	15-09-04	12.08	16.90		J54129		False
210	15-09-04	12.08	16.90		J54130		False
210	15-09-04	12.08	16.90				False
210	15-09-04	12.08	16.90	13.1041666666861			False
210	15-09-04	12.08	16.90	12.8811111110263		328961702A	False
210	15-09-04	12.08	16.90		J54130		False
210	15-09-04	12.08	16.90				False
210	15-09-04	12.08	16.90		J54129		False
210	15-09-04	12.08	16.90	16.702500000014	J54130	328961702A	True
210	15-09-04	12.08	16.90	12.6686111111194		328961702A	False
444	15-09-04	10.01	17.50	11.4513888888177		328961767A	False
132	15-09-06	10.25	17.93	15.3261111110332		329069262	False
132	15-09-06	10.25	17.93		J54145		False
132	15-09-06	10.25	17.93	15.3605555554968		-1	False
132	15-09-06	10.25	17.93	16.6113888889086		-1	False
132	15-09-06	10.25	17.93				False
132	15-09-06	10.25	17.93	13.8888888888177	J54130	328961702A	True
132	15-09-06	10.25	17.93	15.7166666667326		-1	False
132	15-09-06	10.25	17.93	15.6444444443914		-1	False
132	15-09-06	10.25	17.93	15.4672222223016		-1	False
132	15-09-06	10.25	17.93	17.6311111111427			False
132	15-09-06	10.25	17.93	15.2986111110658		-1	False
132	15-09-06	10.25	17.93	14.2736111110426			False
132	15-09-06	10.25	17.93	15.4024999999674			False
132	15-09-06	10.25	17.93	17.10777777771			False
132	15-09-06	10.25	17.93	17.1255555556272			False
132	15-09-06	10.25	17.93	15.4263888888527			False
132	15-09-06	10.25	17.93	15.4566666667233		-1	False
132	15-09-06	10.25	17.93	15.7527777777286			False
132	15-09-06	10.25	17.93	16.3877777777379			False
132	15-09-06	10.25	17.93	16.3563888888457		-1	False
132	15-09-06	10.25	17.93	14.5299999999697		328961702A	False
132	15-09-06	10.25	17.93		J54129		False
132	15-09-06	10.25	17.93	11.9997222221573		328961702A	False
132	15-09-06	10.25	17.93	17.8716666667024		-1	False
132	15-09-06	10.25	17.93	16.4041666666162		-1	False
132	15-09-06	10.25	17.93	12.6205555555061		-1	False
132	15-09-06	10.25	17.93	13.7727777778055		-1	False
132	15-09-06	10.25	17.93	13.2130555555341			False
132	15-09-06	10.25	17.93	16.4108333332697			False
132	15-09-06	10.25	17.93	12.5972222223063		-1	False
132	15-09-06	10.25	17.93	16.4483333333046			False
132	15-09-06	10.25	17.93	12.560833333293		328961702A	False
132	15-09-06	10.25	17.93	16.6600000000326			False
132	15-09-06	10.25	17.93				False
132	15-09-06	10.25	17.93	12.0738888888736		-1	False
132	15-09-06	10.25	17.93				False
132	15-09-06	10.25	17.93				False
132	15-09-06	10.25	17.93	17.6133333334001		-1	False
132	15-09-06	10.25	17.93	15.6619444444659		-1	False
132	15-09-06	10.25	17.93	15.6816666665836		-1	False
132	15-09-06	10.25	17.93	10.8983333333745		-1	False
132	15-09-06	10.25	17.93				False
132	15-09-06	10.25	17.93	11.1663888889016	J54129	328961702A	True
132	15-09-06	10.25	17.93	14.6550000000279		-1	False
132	15-09-06	10.25	17.93	15.9055555555969		-1	False
132	15-09-06	10.25	17.93				False
132	15-09-06	10.25	17.93	15.8613888889086		-1	False
132	15-09-06	10.25	17.93	10.8119444443728			False
132	15-09-06	10.25	17.93	15.7377777777147		-1	False
132	15-09-06	10.25	17.93	12.508055555576		-1	False
132	15-09-06	10.25	17.93	16.377777777845		-1	False
132	15-09-06	10.25	17.93	16.7347222222597		-1	False
132	15-09-06	10.25	17.93	15.4061111110495		-1	False
132	15-09-06	10.25	17.93	16.5294444445171	J54130	-1	False
132	15-09-06	10.25	17.93	15.4322222221526		-1	False
132	15-09-06	10.25	17.93				False
132	15-09-06	10.25	17.93	16.7625000000698		-1	False
132	15-09-06	10.25	17.93	17.126111111138		-1	False
57	15-09-10	10.59	15.59		J54145		False
96	15-09-11	12.50	16.42	15.6280555555131		329523065	False
96	15-09-11	12.50	16.42				False
96	15-09-11	12.50	16.42				False
96	15-09-11	12.50	16.42				False
96	15-09-11	12.50	16.42				False
96	15-09-11	12.50	16.42	14.2936111111776			False
96	15-09-11	12.50	16.42	14.0727777777356			False
96	15-09-11	12.50	16.42	13.7369444444776			False
96	15-09-11	12.50	16.42				False
96	15-09-11	12.50	16.42	13.0050000000629			False
96	15-09-11	12.50	16.42	12.5872222222388		329216611	False
96	15-09-11	12.50	16.42				False
210	15-09-12	12.45	17.51	13.3800000000629	J54159	329247790	True
210	15-09-12	12.45	17.51		J54130		False
210	15-09-12	12.45	17.51	15.5174999999581	J54129	328974235C	True
210	15-09-12	12.45	17.51				False
210	15-09-12	12.45	17.51	16.912777777703		-1	False
210	15-09-12	12.45	17.51	15.0716666666558	J54130		False
210	15-09-12	12.45	17.51		J54130		False
210	15-09-12	12.45	17.51		J54130		False
210	15-09-12	12.45	17.51				False
49	15-09-17	10.17	15.67		J54130		False
49	15-09-17	10.17	15.67	11.8755555556272	J54181	329216611	True
49	15-09-17	10.17	15.67	13.0772222222295			False
49	15-09-17	10.17	15.67				False
49	15-09-17	10.17	15.67				False
49	15-09-17	10.17	15.67	13.3388888889458		328974235B	False
49	15-09-17	10.17	15.67				False
49	15-09-17	10.17	15.67	10.64805555559		329523068	False
49	15-09-17	10.17	15.67				False
49	15-09-17	10.17	15.67	11.7838888888364			False
49	15-09-17	10.17	15.67	12.2830555555411		329216611	False
49	15-09-17	10.17	15.67				False
49	15-09-17	10.17	15.67	12.7433333333465		329459116C	False
49	15-09-17	10.17	15.67				False
49	15-09-17	10.17	15.67	14.1941666667117			False
49	15-09-17	10.17	15.67	14.8619444444776			False
49	15-09-17	10.17	15.67	12.3122222222155			False
49	15-09-17	10.17	15.67	13.052222222148		329523065	False
49	15-09-17	10.17	15.67				False
49	15-09-17	10.17	15.67	10.4274999999907			False
49	15-09-17	10.17	15.67	12.2272222222527			False
49	15-09-17	10.17	15.67				False
49	15-09-17	10.17	15.67				False
49	15-09-17	10.17	15.67	12.3488888888969		329216611	False
49	15-09-17	10.17	15.67	13.9374999999418			False
60b	15-09-18	9.69	15.44	11.2869444445241			False
60b	15-09-18	9.69	15.44	12.0213888888247		329316087	False
60b	15-09-18	9.69	15.44	10.1386111111497		329069272	False
60b	15-09-18	9.69	15.44	10.1955555556342		329054724	False
60b	15-09-18	9.69	15.44	10.2466666666442		329534139	False
60b	15-09-18	9.69	15.44				False
60b	15-09-18	9.69	15.44	10.3372222222388		329534139	False
60b	15-09-18	9.69	15.44	10.0838888888829		328974235B	False
60b	15-09-18	9.69	15.44	12.7377777777147		329518145B	False
60b	15-09-18	9.69	15.44	10.4233333333977		329534139	False
60b	15-09-18	9.69	15.44	10.6169444443658			False
60b	15-09-18	9.69	15.44	10.7688888888806		329534141	False
60b	15-09-18	9.69	15.44				False
60b	15-09-18	9.69	15.44	14.5416666667443		329518145B	False
60b	15-09-18	9.69	15.44	14.7888888889574		329176281	False
60b	15-09-18	9.69	15.44				False
60b	15-09-18	9.69	15.44				False
60b	15-09-18	9.69	15.44	13.8233333333046		329451901	False
60b	15-09-18	9.69	15.44	13.9713888888946		328989635	False
60b	15-09-18	9.69	15.44	13.7858333332697		329060769	False
60b	15-09-18	9.69	15.44	11.4397222222178		329054724	False
60b	15-09-18	9.69	15.44	12.1391666667187		329534139	False
60b	15-09-18	9.69	15.44	13.2708333333721		329518147	False
60b	15-09-18	9.69	15.44	12.3288888889365		329459116A	False
60b	15-09-18	9.69	15.44		J54182		False
60b	15-09-18	9.69	15.44	11.8936111110379		328961724	False
60b	15-09-18	9.69	15.44	12.6294444443774		329320871	False
60b	15-09-18	9.69	15.44	12.6958333334187		-1	False
60b	15-09-18	9.69	15.44	13.7302777778241		0	False
60b	15-09-18	9.69	15.44				False
96	15-09-20	9.50	16.33				False
96	15-09-20	9.50	16.33				False
96	15-09-20	9.50	16.33	16.0755555555224		329262645	False
96	15-09-20	9.50	16.33	14.6744444444776	J54127		False
96	15-09-20	9.50	16.33				False
96	15-09-20	9.50	16.33				False
75	15-09-20	10.28	17.84	14.9044444444589	J54145		False
75	15-09-20	10.28	17.84				False
75	15-09-20	10.28	17.84		J54170		False
75	15-09-20	10.28	17.84	13.2352777777123	J54130	-1	False
75	15-09-20	10.28	17.84	14.9002777776914		-1	False
75	15-09-20	10.28	17.84	15.2636111110914		-1	False
75	15-09-20	10.28	17.84	11.3633333332837			False
75	15-09-20	10.28	17.84	12.1644444444682	J54145		False
75	15-09-20	10.28	17.84		J54145		False
75	15-09-20	10.28	17.84				False
75	15-09-20	10.28	17.84				False
75	15-09-20	10.28	17.84		J54170		False
75	15-09-20	10.28	17.84	12.5316666666185			False
132	15-09-21	10.06	17.70				False
132	15-09-21	10.06	17.70				False
132	15-09-21	10.06	17.70				False
132	15-09-21	10.06	17.70	16.8374999999651		328961702A	False
132	15-09-21	10.06	17.70		J54130		False
132	15-09-21	10.06	17.70	12.9924999999348			False
132	15-09-21	10.06	17.70				False
132	15-09-21	10.06	17.70	13.0094444444985		328961702A	False
132	15-09-21	10.06	17.70				False
132	15-09-21	10.06	17.70	10.6730555554968			False
38	15-09-21	11.47	16.47	11.7174999999697		329216611	False
38	15-09-21	11.47	16.47				False
38	15-09-21	11.47	16.47	16.4169444444124		329216611	False
38	15-09-21	11.47	16.47	11.5825000000186			False
38	15-09-21	11.47	16.47	14.2563888888108		329563840	False
38	15-09-21	11.47	16.47	11.8152777777286			False
38	15-09-21	11.47	16.47	11.7633333333652		0	False
38	15-09-21	11.47	16.47	11.6044444445288			False
38	15-09-21	11.47	16.47				False
38	15-09-21	11.47	16.47				False
270	15-09-22	9.00	16.26				False
270	15-09-22	9.00	16.26	12.6013888888992			False
270	15-09-22	9.00	16.26				False
270	15-09-22	9.00	16.26		J54145		False
270	15-09-22	9.00	16.26	11.6594444444636			False
270	15-09-22	9.00	16.26				False
386	15-09-24	10.75	15.25	13.1669444444706	J54130	329518145B	True
386	15-09-24	10.75	15.25	13.0516666666372		328961767C	False
386	15-09-24	10.75	15.25	14.5197222222341		329060770	False
386	15-09-24	10.75	15.25		J54130		False
386	15-09-24	10.75	15.25	14.0949999999139		328961767C	False
42	15-09-25	9.75	16.25		J54181		False
270	15-09-25	10.76	15.00	12.7494444444892		0	False
270	15-09-25	10.76	15.00	11.5844444443937	J54145		False
270	15-09-25	10.76	15.00	12.7827777777566			False
270	15-09-25	10.76	15.00				False
270	15-09-25	10.76	15.00	13.2988888888503		-1	False
270	15-09-25	10.76	15.00	11.8641666666954		0	False
270	15-09-25	10.76	15.00				False
270	15-09-25	10.76	15.00	14.0013888889225		329523945	False
270	15-09-25	10.76	15.00				False
38	15-09-26	13.16	16.67				False
38	15-09-26	13.16	16.67	14.317777777731			False
38	15-09-26	13.16	16.67				False
38	15-09-26	13.16	16.67		J54130		False
270	15-09-27	10.26	16.50				False
270	15-09-27	10.26	16.50		J54159		False
270	15-09-27	10.26	16.50				False
270	15-09-27	10.26	16.50				False
270	15-09-27	10.26	16.50	15.5263888888294			False
270	15-09-27	10.26	16.50	12.9038888888899		329247790	False
270	15-09-27	10.26	16.50	15.592777777696		329247790	False
270	15-09-27	10.26	16.50				False
270	15-09-27	10.26	16.50	14.9127777778194			False
270	15-09-27	10.26	16.50	13.2166666666162		329093897	False
270	15-09-27	10.26	16.50				False
270	15-09-27	10.26	16.50	11.9838888889644			False
270	15-09-27	10.26	16.50				False
270	15-09-27	10.26	16.50				False
270	15-09-27	10.26	16.50	11.9119444444659		329247790	False
270	15-09-27	10.26	16.50	14.0702777778497		329220283	False
270	15-09-27	10.26	16.50				False
270	15-09-27	10.26	16.50	11.8461111111101			False
270	15-09-27	10.26	16.50	14.9369444443728		329220283	False
270	15-09-27	10.26	16.50	15.0363888888387		329093897	False
270	15-09-27	10.26	16.50	15.1100000000442	J54145		False
270	15-09-27	10.26	16.50				False
270	15-09-27	10.26	16.50	13.3416666666744		329247790	False
270	15-09-27	10.26	16.50				False
90	15-09-27	10.24	17.25				False
90	15-09-27	10.24	17.25	15.1844444444287		329459118	False
90	15-09-27	10.24	17.25	16.9891666666372		328961724	False
90	15-09-27	10.24	17.25	16.8741666666465			False
90	15-09-27	10.24	17.25	16.1316666666535		329459118	False
90	15-09-27	10.24	17.25	15.2561111110845		329459116B	False
90	15-09-27	10.24	17.25	11.6783333334024		-1	False
90	15-09-27	10.24	17.25	14.3855555556365			False
90	15-09-27	10.24	17.25	13.7627777777379			False
90	15-09-27	10.24	17.25				False
90	15-09-27	10.24	17.25	13.3527777777635			False
90	15-09-27	10.24	17.25	12.0983333332697			False
90	15-09-27	10.24	17.25	12.0672222222202		329459118	False
90	15-09-27	10.24	17.25	15.4155555556063		328961724	False
90	15-09-27	10.24	17.25				False
90	15-09-27	10.24	17.25	16.8572222222574		-1	False
90	15-09-27	10.24	17.25	17.169722222141			False
38	15-09-27	9.34	14.50	11.9019444443984			False
38	15-09-27	9.34	14.50	11.7061111110379			False
38	15-09-27	9.34	14.50	14.0061111110263		329523065	False
38	15-09-27	9.34	14.50				False
38	15-09-27	9.34	14.50	11.85194444441		329216614	False
38	15-09-27	9.34	14.50	12.0077777778497			False
38	15-09-27	9.34	14.50	10.8488888888969			False
75	15-09-27	10.33	17.50	16.5100000000675			False
75	15-09-27	10.33	17.50	16.9730555556016			False
75	15-09-27	10.33	17.50				False
75	15-09-27	10.33	17.50				False
75	15-09-27	10.33	17.50		J54130		False
75	15-09-27	10.33	17.50	12.7436111111892			False
75	15-09-27	10.33	17.50	13.8680555555038			False
75	15-09-27	10.33	17.50	12.2911111110589		329220283	False
75	15-09-27	10.33	17.50	16.5291666666744			False
57	15-09-28	10.50	15.50				False
57	15-10-01	11.17	16.25	16.1541666666744	J54181	329246298	True
57	15-10-01	11.17	16.25	16.2194444445195			False
57	15-10-01	11.17	16.25	12.5694444444962			False
210	15-10-02	10.91	17.26	16.3747222222737		-1	False
210	15-10-02	10.91	17.26	17.2052777778008		328961702A	False
210	15-10-02	10.91	17.26				False
210	15-10-02	10.91	17.26	15.1061111111194	J54130	329069248	True
210	15-10-02	10.91	17.26	16.2511111110798			False
210	15-10-02	10.91	17.26				False
49	15-10-03	9.68	15.83	15.547499999986		329216611	False
49	15-10-03	9.68	15.83				False
49	15-10-03	9.68	15.83	14.765555555583		329216611	False
49	15-10-03	9.68	15.83	12.7694444444496		329216611	False
49	15-10-03	9.68	15.83	12.9424999999464		329216611	False
49	15-10-03	9.68	15.83				False
49	15-10-03	9.68	15.83				False
49	15-10-03	9.68	15.83	10.4549999999581		329216611	False
49	15-10-03	9.68	15.83	11.9277777778334		329216611	False
49	15-10-03	9.68	15.83	11.9463888889295		329216611	False
49	15-10-03	9.68	15.83	12.0958333333838		329246297	False
49	15-10-03	9.68	15.83				False
49	15-10-03	9.68	15.83				False
49	15-10-03	9.68	15.83				False
49	15-10-03	9.68	15.83	11.4308333333465		329216611	False
49	15-10-03	9.68	15.83	13.0625000000582			False
49	15-10-03	9.68	15.83	11.2558333333		0	False
49	15-10-03	9.68	15.83	11.4097222221899			False
49	15-10-03	9.68	15.83	12.7488888888038		329216611	False
49	15-10-03	9.68	15.83				False
49	15-10-03	9.68	15.83				False
49	15-10-03	9.68	15.83	14.0480555554968			False
49	15-10-03	9.68	15.83	14.3130555556272		329276268	False
49	15-10-03	9.68	15.83				False
49	15-10-03	9.68	15.83				False
49	15-10-03	9.68	15.83	15.0175000000745		329216611	False
49	15-10-03	9.68	15.83	12.7205555554829		329216611	False
46	15-10-03	10.25	16.09	13.0586111111334			False
96	15-10-04	9.42	16.51				False
96	15-10-04	9.42	16.51	11.4033333333791		0	False
96	15-10-04	9.42	16.51	9.97749999992084		0	False
96	15-10-04	9.42	16.51	12.0563888889737			False
96	15-10-04	9.42	16.51	13.4461111110868			False
96	15-10-04	9.42	16.51	14.5638888889225		0	False
96	15-10-04	9.42	16.51	15.0399999999208		0	False
96	15-10-04	9.42	16.51	15.5163888889365			False
96	15-10-04	9.42	16.51				False
270	15-10-04	9.50	16.08	11.8702777778381			False
270	15-10-04	9.50	16.08	11.9922222221503	J54131	0	False
270	15-10-04	9.50	16.08	10.2280555555481		329093904	False
270	15-10-04	9.50	16.08				False
270	15-10-04	9.50	16.08				False
270	15-10-04	9.50	16.08				False
270	15-10-04	9.50	16.08	14.625			False
270	15-10-04	9.50	16.08	14.3080555555061			False
270	15-10-04	9.50	16.08	13.1913888888666			False
270	15-10-04	9.50	16.08	13.2861111110542			False
270	15-10-04	9.50	16.08	12.2872222223086	J54173		False
270	15-10-04	9.50	16.08	16.7400000000489			False
270	15-10-04	9.50	16.08				False
270	15-10-04	9.50	16.08	13.4577777778613		0	False
270	15-10-04	9.50	16.08	14.1916666666511		329093904	False
270	15-10-04	9.50	16.08		J54159		False
270	15-10-04	9.50	16.08	15.4338888888597	J50002		False
90	15-10-05	9.51	17.84	16.6836111110752			False
90	15-10-05	9.51	17.84				False
90	15-10-05	9.51	17.84	14.5286111111054		-1	False
132	15-10-05	9.96	17.06				False
132	15-10-05	9.96	17.06	14.0955555555993			False
132	15-10-05	9.96	17.06				False
132	15-10-05	9.96	17.06	14.1624999999767			False
132	15-10-05	9.96	17.06	12.3088888889761			False
132	15-10-05	9.96	17.06	10.8663888889714			False
132	15-10-05	9.96	17.06	16.3805555555737			False
132	15-10-05	9.96	17.06	12.4400000000023		328961702A	False
132	15-10-05	9.96	17.06	13.6027777777053		328961702A	False
132	15-10-05	9.96	17.06	12.6513888888876		328961702A	False
132	15-10-05	9.96	17.06	13.7927777777659		329069255	False
142	15-10-09	10.09	17.71	17.6558333333815			False
142	15-10-09	10.09	17.71		J54159		False
142	15-10-09	10.09	17.71		J54129		False
48	15-10-10	9.67	16.58	13.3966666666092			False
48	15-10-10	9.67	16.58				False
42	15-10-11	9.25	15.51	12.1305555555155			False
279	15-10-11	9.02	15.24	12.1525000000256		-1	False
279	15-10-11	9.02	15.24	11.9936111111892			False
279	15-10-11	9.02	15.24	9.35361111117527		329505194	False
279	15-10-11	9.02	15.24	10.3152777777286		329563838	False
279	15-10-11	9.02	15.24	11.4711111111101			False
279	15-10-11	9.02	15.24		J54126		False
49	15-10-15	10.09	15.01	10.6327777777333			False
49	15-10-15	10.09	15.01	11.5913888888899		329216611	False
49	15-10-15	10.09	15.01	12.1083333333372			False
49	15-10-15	10.09	15.01	12.1677777777077		329216611	False
49	15-10-15	10.09	15.01	13.0908333333791		329216611	False
49	15-10-15	10.09	15.01	13.8344444443937		329216611	False
49	15-10-15	10.09	15.01	13.9125000000349			False
49	15-10-15	10.09	15.01	14.1830555556226		329216611	False
49	15-10-15	10.09	15.01	12.9822222221992		329216611	False
270	15-10-15	8.76	15.83	11.4313888888573	J54159		False
270	15-10-15	8.76	15.83	15.0613888889202		0	False
270	15-10-15	8.76	15.83	15.0922222223016		0	False
270	15-10-16	13.50	17.12				False
270	15-10-17	8.50	15.91				False
270	15-10-17	8.50	15.91	10.3422222221852		329093897	False
270	15-10-17	8.50	15.91	10.8566666667466			False
270	15-10-17	8.50	15.91				False
270	15-10-17	8.50	15.91				False
270	15-10-17	8.50	15.91	11.3611111110658			False
270	15-10-17	8.50	15.91	11.1369444443844		329247790	False
270	15-10-17	8.50	15.91	11.0505555555574	J54130	0	False
270	15-10-17	8.50	15.91	13.6900000000605			False
57	15-10-18	10.34	15.00	14.0627777778427			False
57	15-10-18	10.34	15.00	13.9558333333698			False
279	15-10-22	9.34	15.76	14.0261111111613			False
279	15-10-22	9.34	15.76	12.7525000000605		329534139	False
279	15-10-22	9.34	15.76	10.8969444445102		329563838	False
279	15-10-22	9.34	15.76	12.8833333334187			False
279	15-10-22	9.34	15.76	10.9249999999884		329563838	False
90	15-10-29	9.36	14.00	10.7616666667163		328961724	False
90	15-10-29	9.36	14.00	13.890000000014			False
90	15-10-29	9.36	14.00	11.5019444444915	J54143	-1	True
75	16-03-22	11.51	16.50				False
96	16-03-31	9.51	16.75	14.8661111110705			False
96	16-03-31	9.51	16.75	12.3838888888713			False
96	16-03-31	9.51	16.75	8.99500000005355		329262645	False
96	16-03-31	9.51	16.75	14.8661111110705			False
96	16-03-31	9.51	16.75	12.3838888888713			False
96	16-03-31	9.51	16.75	8.99500000005355		329262645	False
142	16-03-31	9.32	16.08	15.9755555555457			False
142	16-03-31	9.32	16.08	11.9922222221503		329069264	False
142	16-03-31	9.32	16.08	11.9922222221503		0	False
142	16-03-31	9.32	16.08		J54130		False
142	16-03-31	9.32	16.08	15.5341666666791			False
142	16-03-31	9.32	16.08	15.1375000000116		329069272	False
142	16-03-31	9.32	16.08	11.9922222221503		329069252	False
142	16-03-31	9.32	16.08	16.0066666665953			False
142	16-03-31	9.32	16.08	12.8841666665976		329069255	False
386	16-04-01	10.50	14.89	12.4994444443728	J54129	329518145B	True
386	16-04-01	10.50	14.89	12.1847222222714		329518145B	False
386	16-04-01	10.50	14.89	13.3383333332604	J54130	329518145B	True
386	16-04-01	10.50	14.89				False
386	16-04-01	10.50	14.89	11.6588888889528		329459116B	False
307	16-04-01	10.23	14.54	13.6291666666511		-1	False
307	16-04-01	10.23	14.54				False
307	16-04-01	10.23	14.54				False
307	16-04-01	10.23	14.54	10.3347222221782	J54130	329523970	True
210	16-04-02	10.25	15.99				False
210	16-04-02	10.25	15.99	13.0741666666581		329069248	False
210	16-04-02	10.25	15.99	13.7616666667163		-1	False
210	16-04-02	10.25	15.99		J54130		False
210	16-04-02	10.25	15.99	14.0461111111217	J54130	329216611	True
210	16-04-02	10.25	15.99	10.9833333333372			False
210	16-04-02	10.25	15.99				False
210	16-04-02	10.25	15.99	11.7011111110914		-1	False
18	16-04-04	10.50	17.17	14.0233333332581	J54143		False
18	16-04-04	10.50	17.17	16.6116666667513	J54176	-1	True
18	16-04-04	10.50	17.17	16.6116666667513	J54176	-1	True
18	16-04-04	10.50	17.17		J54182		False
18	16-04-04	10.50	17.17	14.5877777778078	J54166		False
18	16-04-04	10.50	17.17	16.6116666667513	J54176	-1	True
96	16-04-06	10.50	16.51	14.7091666666092			False
96	16-04-06	10.50	16.51	11.8155555555713			False
96	16-04-06	10.50	16.51	11.8655555555597		328974966	False
511	16-04-06	12.58	18.26	15.7774999999674	J54131	-1	True
511	16-04-06	12.58	18.26	16.4919444444822	J54131	-1	True
511	16-04-06	12.58	18.26		J54137		False
60b	16-04-06	10.50	17.01	11.2075000000186		-1	False
60b	16-04-06	10.50	17.01	12.397500000021		329563838	False
60b	16-04-06	10.50	17.01		J54170		False
60b	16-04-06	10.50	17.01	16.5288888888317	J54182		False
511	16-04-08	13.01	17.00	16.0511111111264		-1	False
511	16-04-08	13.01	17.00		J54131		False
511	16-04-08	13.01	17.00	16.0072222222807		0	False
96	16-04-10	9.59	16.71	9.9016666666721		0	False
96	16-04-10	9.59	16.71				False
96	16-04-10	9.59	16.71	10.8302777778008			False
96	16-04-10	9.59	16.71	10.6108333333977		328961720B	False
96	16-04-10	9.59	16.71	11.2136111111613			False
96	16-04-10	9.59	16.71	12.8611111110658		328974966	False
96	16-04-10	9.59	16.71				False
96	16-04-10	9.59	16.71				False
96	16-04-10	9.59	16.71	11.1774999999907		329093897	False
75	16-04-10	8.88	15.45	14.8891666666023		0	False
75	16-04-10	8.88	15.45				False
75	16-04-10	8.88	15.45	9.73499999998603		-1	False
75	16-04-10	8.88	15.45	11.197222222283		-1	False
75	16-04-10	8.88	15.45	11.4833333333954		328961702B	False
75	16-04-10	8.88	15.45				False
75	16-04-10	8.88	15.45	12.3533333333326	J54130	328974235A	True
75	16-04-10	8.88	15.45				False
75	16-04-10	8.88	15.45	11.0758333333069			False
75	16-04-10	8.88	15.45	9.31250000005821			False
75	16-04-10	8.88	15.45				False
75	16-04-10	8.88	15.45	13.83555555559		0	False
96	16-04-11	10.50	16.02				False
96	16-04-11	10.50	16.02	11.7930555555504			False
96	16-04-11	10.50	16.02				False
96	16-04-11	10.50	16.02	15.2391666666954		328961724	False
444	16-04-12	9.51	18.01	14.885277777852	J54131	329518145B	True
96	16-04-13	9.50	16.51				False
96	16-04-13	9.50	16.51				False
96	16-04-13	9.50	16.51	15.6780555555015			False
96	16-04-13	9.50	16.51				False
511	16-04-14	12.35	17.75				False
386	16-04-15	8.88	17.35	14.9391666665906	J54130	329518145B	True
386	16-04-15	8.88	17.35	15.2572222222807	J54130	329518145B	True
386	16-04-15	8.88	17.35	15.2858333332697	J54129	329663955	True
386	16-04-15	8.88	17.35		J54129		False
386	16-04-15	8.88	17.35	13.8830555555178	J54130	329518145B	True
386	16-04-15	8.88	17.35	10.3397222222993	J54130	328961724	True
386	16-04-15	8.88	17.35	17.6050000000396	J54173	329459117	True
386	16-04-15	8.88	17.35		J54130		False
386	16-04-15	8.88	17.35		J54130		False
386	16-04-15	8.88	17.35		J54130		False
386	16-04-15	8.88	17.35	11.1658333333908	J54130	329518145B	True
386	16-04-15	8.88	17.35		J54129		False
386	16-04-15	8.88	17.35	13.2105555554735	J54129	329518147	True
386	16-04-15	8.88	17.35	11.2588888888713	J54130	329459117	True
386	16-04-15	8.88	17.35	14.8138888888643	J54129	329518145B	True
386	16-04-15	8.88	17.35				False
386	16-04-15	8.88	17.35	9.40277777781012	J54130	329518145B	True
386	16-04-15	8.88	17.35	14.0277777776937	J54130	329518145B	True
386	16-04-15	8.88	17.35	13.837222222297	J54130	329518145B	True
386	16-04-15	8.88	17.35	13.7186111110495	J54130	329518145B	True
386	16-04-15	8.88	17.35	12.6794444443658	J54130	329459117	True
60b	16-04-15	11.00	17.01	11.5266666667303		329316069	False
60b	16-04-15	11.00	17.01	14.4016666666721		-1	False
60b	16-04-15	11.00	17.01	11.8272222221713		329459116B	False
60b	16-04-15	11.00	17.01	13.7325000000419		329563840	False
60b	16-04-15	11.00	17.01	13.4355555555085		328969643	False
60b	16-04-15	11.00	17.01				False
60b	16-04-15	11.00	17.01				False
60b	16-04-15	11.00	17.01	13.1291666665929		0	False
60b	16-04-15	11.00	17.01	14.0058333333582		-1	False
60b	16-04-15	11.00	17.01	12.4058333333815		329518145B	False
60b	16-04-15	11.00	17.01	11.5986111110542		0	False
60b	16-04-15	11.00	17.01	15.9241666666931		329459116B	False
60b	16-04-15	11.00	17.01	15.4080555555993		329563840	False
60b	16-04-15	11.00	17.01				False
60b	16-04-15	11.00	17.01				False
60b	16-04-15	11.00	17.01	11.5999999999185		328969643	False
60b	16-04-15	11.00	17.01	13.9163888889598	J54161	-1	False
60b	16-04-15	11.00	17.01	15.0613888889202		329459116B	False
60b	16-04-15	11.00	17.01	15.6158333334024		329459116C	False
60b	16-04-15	11.00	17.01	16.3099999999395		329316066	False
60b	16-04-15	11.00	17.01	11.5994444444077		329518145B	False
60b	16-04-15	11.00	17.01	11.6005555556039		0	False
60b	16-04-15	11.00	17.01	15.5266666666721	J54182	0	False
444	16-04-15	8.50	13.00		J54129		False
444	16-04-15	8.50	13.00		J54129		False
511	16-04-16	12.00	18.01	17.3458333333838	J54129	329264876	True
511	16-04-16	12.00	18.01	12.8347222222947	J54157	-1	False
511	16-04-16	12.00	18.01	17.8097222222714	J54131	0	False
511	16-04-16	12.00	18.01		J54177		False
444	16-04-16	8.33	17.25	9.89861111110076	J54129	-1	True
444	16-04-16	8.33	17.25		J54131		False
444	16-04-16	8.33	17.25	11.1483333333163	J54129	329518145B	True
511	16-04-17	11.01	17.00	15.1849999999395		329264876	False
511	16-04-17	11.01	17.00		J54131		False
511	16-04-17	11.01	17.00		J54131		False
511	16-04-17	11.01	17.00	12.6511111110449	J54155	-1	False
511	16-04-17	11.01	17.00		J54129		False
307	16-04-17	8.67	17.73				False
307	16-04-17	8.67	17.73	16.6008333333302			False
307	16-04-17	8.67	17.73	11.9166666667443		-1	False
307	16-04-17	8.67	17.73	16.9658333332627			False
307	16-04-17	8.67	17.73	15.8305555555271		329093898	False
307	16-04-17	8.67	17.73				False
307	16-04-17	8.67	17.73	15.1230555555085			False
307	16-04-17	8.67	17.73	14.1433333333698		329093898	False
307	16-04-17	8.67	17.73	11.1174999999348		-1	False
307	16-04-17	8.67	17.73		J54130		False
307	16-04-17	8.67	17.73		J54130		False
307	16-04-17	8.67	17.73	14.9083333333838			False
307	16-04-17	8.67	17.73				False
307	16-04-17	8.67	17.73	10.2091666666092		329093898	False
307	16-04-17	8.67	17.73	9.5002777777263		329523945	False
307	16-04-17	8.67	17.73	12.6541666666162		329093898	False
307	16-04-17	8.67	17.73	12.701388888876			False
307	16-04-17	8.67	17.73	13.9986111111939			False
386	16-04-18	9.75	18.25		J54159		False
386	16-04-18	9.75	18.25	12.9966666667024	J54129	329101302	True
386	16-04-18	9.75	18.25				False
386	16-04-18	9.75	18.25	14.3505555554875	J54130	329459116A	True
386	16-04-18	9.75	18.25		J54130		False
386	16-04-18	9.75	18.25	16.0713888889295	J54129		False
386	16-04-18	9.75	18.25	14.6583333332674	J54130		False
444	16-04-18	10.00	17.75				False
96	16-04-19	10.55	16.50				False
96	16-04-19	10.55	16.50	11.086666666728			False
96	16-04-19	10.55	16.50				False
96	16-04-19	10.55	16.50				False
96	16-04-19	10.55	16.50	13.6686111110612	J54173	328961724	True
96	16-04-19	10.55	16.50				False
96	16-04-19	10.55	16.50				False
60b	16-04-19	10.50	16.85	16.859999999986			False
60b	16-04-19	10.50	16.85				False
60b	16-04-19	10.50	16.85	16.859999999986		329518145B	False
60b	16-04-19	10.50	16.85	16.859999999986		329663955	False
60b	16-04-19	10.50	16.85	16.859999999986		-1	False
60b	16-04-19	10.50	16.85				False
60b	16-04-19	10.50	16.85	16.859999999986		329459125	False
28	16-04-19	10.97	17.53	15.5505555555574	J54181	328961724	True
28	16-04-19	10.97	17.53				False
444	16-04-19	10.51	17.17				False
511	16-04-20	13.00	18.51		J54129		False
511	16-04-20	13.00	18.51		J54156		False
511	16-04-20	13.00	18.51	16.3133333333535	J54181		False
28	16-04-20	10.42	16.99		J54137		False
18	16-04-20	10.50	17.50	11.5349999999162	J54139		False
28	16-04-21	11.01	17.24	14.4111111110542	J54181	328961724	True
28	16-04-21	11.01	17.24	12.0883333333768	J54181	328961724	True
28	16-04-21	11.01	17.24	15.1738888888503	J54143		False
28	16-04-21	11.01	17.24	11.7927777777077	J54137		False
28	16-04-21	11.01	17.24	14.4250000000466	J54181	328961724	True
96	16-04-22	10.34	16.75	15.1244444443728		329523945	False
96	16-04-22	10.34	16.75				False
96	16-04-23	9.50	16.59	11.8077777777216		0	False
96	16-04-23	9.50	16.59				False
96	16-04-23	9.50	16.59				False
511	16-04-23	13.00	18.76		J54131		False
511	16-04-23	13.00	18.76	15.6549999999697		329328382	False
511	16-04-23	13.00	18.76	15.3058333334047	J54147		False
96	16-04-24	11.38	16.49				False
96	16-04-24	11.38	16.49	13.8091666666442			False
96	16-04-24	11.38	16.49				False
96	16-04-24	11.38	16.49				False
96	16-04-24	11.38	16.49				False
96	16-04-24	11.38	16.49				False
96	16-04-24	11.38	16.49				False
386	16-04-24	10.94	18.32	12.4799999999232		329480769	False
386	16-04-24	10.94	18.32	12.9124999999185	J54130	329459116B	True
386	16-04-24	10.94	18.32	11.3486111111124			False
386	16-04-24	10.94	18.32	18.2297222221387			False
386	16-04-24	10.94	18.32		J54133		False
386	16-04-24	10.94	18.32	13.9555555555271		329459116B	False
28	16-04-24	10.01	17.71	17.7138888888876		328961724	False
28	16-04-24	10.01	17.71		J54181		False
307	16-04-24	9.33	18.18	13.2419444443658			False
307	16-04-24	9.33	18.18	14.9986111111357			False
307	16-04-24	9.33	18.18		J54129		False
307	16-04-24	9.33	18.18				False
307	16-04-24	9.33	18.18				False
307	16-04-24	9.33	18.18	14.877777777845		-1	False
307	16-04-24	9.33	18.18	14.2075000000186		329523945	False
307	16-04-24	9.33	18.18	14.2069444445078		329523945	False
307	16-04-24	9.33	18.18		J54130		False
307	16-04-24	9.33	18.18				False
307	16-04-24	9.33	18.18	13.0238888888271			False
307	16-04-24	9.33	18.18	15.6416666666628			False
307	16-04-24	9.33	18.18		J54130		False
96	16-04-25	10.50	16.51		J54129		False
96	16-04-25	10.50	16.51	16.5583333333489			False
96	16-04-25	10.50	16.51	13.4536111110938		328961720B	False
96	16-04-25	10.50	16.51				False
96	16-04-25	10.50	16.51	16.5344444444636		0	False
96	16-04-25	10.50	16.51				False
386	16-04-25	11.01	18.40	13.2180555554805	J54126		False
386	16-04-25	11.01	18.40	16.7438888889737		329518145B	False
386	16-04-25	11.01	18.40	14.1749999999302	J54129		False
386	16-04-25	11.01	18.40	13.6408333332511		329518145B	False
386	16-04-25	11.01	18.40	16.6544444444007	J54129	329518145B	True
386	16-04-25	11.01	18.40	15.7341666666325	J54130	329518145B	True
28	16-04-27	11.36	16.97		J50002		False
28	16-04-27	11.36	16.97		J54182		False
28	16-04-27	11.36	16.97		J54170		False
18	16-04-27	10.50	16.05	13.0080555556342			False
96	16-04-28	9.51	16.66	11.5400000000373		329216611	False
96	16-04-28	9.51	16.66	15.9505555556389			False
96	16-04-28	9.51	16.66				False
96	16-04-28	9.51	16.66	14.4191666667466			False
307	16-04-29	9.00	17.69	10.3061111111892		329523945	False
307	16-04-29	9.00	17.69	13.1783333334024	J54130	329093898	True
307	16-04-29	9.00	17.69	16.8822222221643	J54130	329093904	True
307	16-04-29	9.00	17.69	12.6016666667419			False
307	16-04-29	9.00	17.69	17.2386111110682			False
307	16-04-29	9.00	17.69		J54130		False
307	16-04-29	9.00	17.69		J54130		False
307	16-04-29	9.00	17.69	16.5563888889737	J54130	329247790	True
307	16-04-29	9.00	17.69	12.0980555556016	J54130	329093898	True
307	16-04-29	9.00	17.69	16.7886111111729	J54130	329247790	True
307	16-04-29	9.00	17.69	16.5983333332697			False
307	16-04-29	9.00	17.69				False
307	16-04-29	9.00	17.69				False
307	16-04-29	9.00	17.69				False
307	16-04-29	9.00	17.69				False
511	16-04-30	12.01	18.01	12.7252777777612		-1	False
511	16-04-30	12.01	18.01	13.7874999999767	J54131	-1	True
511	16-04-30	12.01	18.01				False
511	16-04-30	12.01	18.01	14.4605555555318		329328382	False
511	16-04-30	12.01	18.01	12.5052777778474		329328382	False
511	16-04-30	12.01	18.01	14.1549999999697	J54131	329328382	True
511	16-04-30	12.01	18.01		J54155		False
511	16-04-30	12.01	18.01	14.3369444445125	J54131	-1	True
511	16-04-30	12.01	18.01		J54131		False
444	16-04-30	9.43	18.75	15.3602777778287	J54129	329086711	True
444	16-04-30	9.43	18.75	15.524722222297	J54134		False
444	16-04-30	9.43	18.75	15.6652777777053	J54129	-1	True
444	16-04-30	9.43	18.75	11.6374999999534	J54129	328961767A	True
444	16-04-30	9.43	18.75				False
444	16-04-30	9.43	18.75	15.3666666666395	J54131	329060770	True
444	16-04-30	9.43	18.75	15.6527777777519	J54131	329459116B	True
386	16-05-03	9.83	18.34	15.6061111111776		328961767C	False
386	16-05-03	9.83	18.34	15.4338888888597			False
386	16-05-03	9.83	18.34		J54130		False
386	16-05-03	9.83	18.34	16.9747222223086	J54130	329060801	True
386	16-05-03	9.83	18.34	10.6588888888364		329484653	False
386	16-05-03	9.83	18.34		J54130		False
386	16-05-03	9.83	18.34		J54173		False
386	16-05-03	9.83	18.34	15.2261111110565		328961767C	False
386	16-05-03	9.83	18.34	11.6425000000745		328961767C	False
386	16-05-03	9.83	18.34	15.5788888888783	J54130	329563838	True
18	16-05-03	9.51	17.13	14.6799999999348			False
96	16-05-04	10.00	16.59				False
96	16-05-04	10.00	16.59	11.1749999999302		0	False
96	16-05-04	10.00	16.59				False
96	16-05-04	10.00	16.59	15.5425000000396			False
96	16-05-04	10.00	16.59				False
96	16-05-04	10.00	16.59		J54130		False
307	16-05-05	9.00	17.87	15.1438888888224	J54130	329523945	True
307	16-05-05	9.00	17.87	16.8080555556226			False
307	16-05-05	9.00	17.87	10.4863888888503		329523945	False
307	16-05-05	9.00	17.87	11.7227777777589		329093904	False
307	16-05-05	9.00	17.87		J54130		False
307	16-05-05	9.00	17.87	17.1033333332744	J54130	329216611	True
307	16-05-05	9.00	17.87	15.476388888841	J54130	329246294	True
307	16-05-05	9.00	17.87	12.4813888889621		329523945	False
307	16-05-05	9.00	17.87				False
307	16-05-05	9.00	17.87	12.7191666666185	J54130	329093898	True
307	16-05-05	9.00	17.87				False
307	16-05-05	9.00	17.87		J54130		False
28	16-05-06	11.76	17.20	12.4980555555085	J54181	329291805	True
28	16-05-06	11.76	17.20				False
28	16-05-06	11.76	17.20	12.4980555555085	J54137	328961724	True
18	16-05-06	11.00	15.51				False
38	16-05-07	11.52	17.19	13.7074999999604		329216611	False
38	16-05-07	11.52	17.19				False
38	16-05-07	11.52	17.19				False
38	16-05-07	11.52	17.19				False
38	16-05-07	11.52	17.19				False
38	16-05-07	11.52	17.19				False
38	16-05-07	11.52	17.19	13.8986111110426		329459117	False
38	16-05-07	11.52	17.19	13.9938888889155		328961720B	False
307	16-05-07	9.75	18.09	13.9338888888597		329093898	False
307	16-05-07	9.75	18.09				False
307	16-05-07	9.75	18.09		J54130		False
307	16-05-07	9.75	18.09				False
307	16-05-07	9.75	18.09	12.2205555555993	J54130	329093898	True
307	16-05-07	9.75	18.09		J54130		False
307	16-05-07	9.75	18.09	14.0688888888108	J54129	329093898	True
307	16-05-07	9.75	18.09				False
307	16-05-07	9.75	18.09	17.1991666666581			False
307	16-05-07	9.75	18.09				False
307	16-05-07	9.75	18.09	17.5563888889155		329093898	False
307	16-05-07	9.75	18.09		J54130		False
307	16-05-07	9.75	18.09		J54130		False
307	16-05-07	9.75	18.09	14.5605555555085		329093898	False
307	16-05-07	9.75	18.09		J54130		False
307	16-05-07	9.75	18.09	14.0694444444962			False
307	16-05-07	9.75	18.09				False
307	16-05-07	9.75	18.09				False
307	16-05-07	9.75	18.09				False
307	16-05-07	9.75	18.09				False
307	16-05-07	9.75	18.09				False
307	16-05-07	9.75	18.09	16.6905555555713		0	False
307	16-05-07	9.75	18.09	13.2141666667303		329093898	False
307	16-05-07	9.75	18.09	15.7705555554712	J54129	329093898	True
307	16-05-07	9.75	18.09				False
307	16-05-07	9.75	18.09	17.872777777724		329093898	False
307	16-05-07	9.75	18.09		J54130		False
307	16-05-07	9.75	18.09	14.6705555555527			False
307	16-05-07	9.75	18.09				False
307	16-05-07	9.75	18.09				False
307	16-05-07	9.75	18.09				False
307	16-05-07	9.75	18.09		J54130		False
307	16-05-07	9.75	18.09				False
307	16-05-07	9.75	18.09				False
307	16-05-07	9.75	18.09	14.9324999999371	J54130	329247790	True
307	16-05-07	9.75	18.09	15.2183333333815			False
28	16-05-08	10.65	17.61	9.38138888881076	J54181		False
28	16-05-08	10.65	17.61	9.38138888881076	J54139	-1	False
28	16-05-08	10.65	17.61	9.38138888881076	J54177		False
75	16-05-08	8.95	16.20				False
75	16-05-08	8.95	16.20	10.5025000000605		0	False
75	16-05-08	8.95	16.20	10.5352777778171		0	False
75	16-05-08	8.95	16.20	10.4130555554875		0	False
75	16-05-08	8.95	16.20	10.2302777777659	J54129	329459116B	True
75	16-05-08	8.95	16.20	10.1597222223063		0	False
75	16-05-08	8.95	16.20				False
75	16-05-08	8.95	16.20				False
75	16-05-08	8.95	16.20				False
75	16-05-08	8.95	16.20	16.1088888889644		0	False
75	16-05-08	8.95	16.20	15.7352777778287	J54159		False
75	16-05-08	8.95	16.20	9.04500000004191		329459116B	False
75	16-05-08	8.95	16.20	11.1375000000698		0	False
75	16-05-08	8.95	16.20	10.9716666667373		329459118	False
75	16-05-08	8.95	16.20				False
75	16-05-08	8.95	16.20				False
75	16-05-08	8.95	16.20	11.109444444417		-1	False
75	16-05-08	8.95	16.20				False
75	16-05-08	8.95	16.20				False
75	16-05-08	8.95	16.20	15.0208333333139		0	False
75	16-05-08	8.95	16.20				False
75	16-05-08	8.95	16.20				False
75	16-05-08	8.95	16.20				False
75	16-05-08	8.95	16.20				False
75	16-05-08	8.95	16.20				False
75	16-05-08	8.95	16.20	15.7113888889435		329523943	False
75	16-05-08	8.95	16.20	11.0911111111636		0	False
75	16-05-08	8.95	16.20	9.78388888895279		329247819	False
75	16-05-08	8.95	16.20	14.8863888888736		328961689B	False
511	16-05-09	12.51	18.74		J54139		False
511	16-05-09	12.51	18.74	12.5019444444333		329328382	False
511	16-05-09	12.51	18.74	14.2158333333791		329328382	False
511	16-05-09	12.51	18.74	12.5283333333791		-1	False
511	16-05-09	12.51	18.74	12.5836111111566		-1	True
18	16-05-09	10.50	16.00		J54182		False
18	16-05-09	10.50	16.00		J54165		False
18	16-05-09	10.50	16.00	13.4977777777822			False
18	16-05-09	10.50	16.00		J54181		False
18	16-05-09	10.50	16.00				False
444	16-05-10	10.01	18.00	17.7130555555341	J54129	329518145B	True
444	16-05-10	10.01	18.00		J54129		False
444	16-05-10	10.01	18.00				False
444	16-05-10	10.01	18.00		J54129		False
444	16-05-10	10.01	18.00	11.4258333334001	J54129	329320871	True
386	16-05-11	10.11	18.43	18.4997222222155		-1	False
386	16-05-11	10.11	18.43	17.4883333333419	J54130	329663955	True
386	16-05-11	10.11	18.43	10.2599999999511	J54130	329518145B	True
386	16-05-11	10.11	18.43	18.4997222222155		329484653	False
386	16-05-11	10.11	18.43	18.4997222222155		329518145B	False
386	16-05-11	10.11	18.43	10.3772222221596	J54130	329459116B	True
386	16-05-11	10.11	18.43		J54130		False
386	16-05-11	10.11	18.43		J54130		False
386	16-05-11	10.11	18.43	18.4997222222155	J54130	329459116B	True
386	16-05-11	10.11	18.43	14.8425000000279	J54130	329518145B	True
386	16-05-11	10.11	18.43	18.4997222222155	J54139	-1	True
386	16-05-11	10.11	18.43	18.4997222222155		328961767C	False
386	16-05-11	10.11	18.43	11.7252777778194	J54130	329518145B	True
459	16-05-11	11.01	17.51	14.2213888888364	J54131		False
459	16-05-11	11.01	17.51		J54129		False
459	16-05-11	11.01	17.51	11.8694444444845	J54130	329445089	True
459	16-05-11	11.01	17.51	11.3794444444939	J54129	-1	True
459	16-05-11	11.01	17.51		J54129		False
459	16-05-11	11.01	17.51	15.4480555555201	J54129	329320865	True
28	16-05-12	10.27	16.82		J54139		False
28	16-05-12	10.27	16.82				False
307	16-05-12	10.33	17.65	13.1336111110286		329523945	True
307	16-05-12	10.33	17.65		J54130		False
307	16-05-12	10.33	17.65				False
307	16-05-12	10.33	17.65	13.1969444444985	J54130	329093904	True
307	16-05-12	10.33	17.65	13.5877777776914		329093904	False
307	16-05-12	10.33	17.65	16.5616666665883		329093904	False
307	16-05-12	10.33	17.65				False
307	16-05-12	10.33	17.65	11.4455555555178	J54130	329093904	True
307	16-05-12	10.33	17.65	17.0408333333326	J54130	-1	True
307	16-05-12	10.33	17.65				False
18	16-05-13	10.51	15.50	12.2238888888387		329083342	False
38	16-05-14	10.50	16.67	12.184166666586		329216611	False
38	16-05-14	10.50	16.67	16.524166666728	J54137	329459116B	True
38	16-05-14	10.50	16.67	12.313055555569			False
38	16-05-14	10.50	16.67				False
96	16-05-15	10.42	15.34	14.945555555576			False
96	16-05-15	10.42	15.34	14.0738888889318			False
96	16-05-15	10.42	15.34	11.9672222222434			False
96	16-05-15	10.42	15.34	12.6116666666348			False
96	16-05-15	10.42	15.34	13.1036111111753			False
96	16-05-15	10.42	15.34				False
96	16-05-15	10.42	15.34	13.6774999999325		328961720B	False
96	16-05-15	10.42	15.34	12.1766666667536			False
96	16-05-15	10.42	15.34				False
96	16-05-15	10.42	15.34				False
96	16-05-15	10.42	15.34	14.4030555555364			False
96	16-05-15	10.42	15.34				False
96	16-05-15	10.42	15.34				False
96	16-05-15	10.42	15.34				False
386	16-05-15	10.36	14.47	13.702500000014			False
386	16-05-15	10.36	14.47				False
386	16-05-15	10.36	14.47				False
386	16-05-15	10.36	14.47	11.4686111110495			False
386	16-05-15	10.36	14.47	12.7497222221573		329085092	False
386	16-05-15	10.36	14.47	10.4822222222574	J54129	329459116B	True
386	16-05-15	10.36	14.47	13.4555555554689			False
386	16-05-15	10.36	14.47	11.7844444445218		-1	False
386	16-05-15	10.36	14.47		J54130		False
386	16-05-15	10.36	14.47	13.2991666666931	J54129	329518145B	True
386	16-05-15	10.36	14.47				False
386	16-05-15	10.36	14.47		J54130		False
386	16-05-15	10.36	14.47	10.3827777777915	J54129		False
142	16-05-18	11.34	15.67	13.5430555554922		328961702A	False
142	16-05-18	11.34	15.67	13.6561111111077		328961702A	False
142	16-05-18	11.34	15.67				False
142	16-05-18	11.34	15.67	13.813055555569	J54145		False
142	16-05-18	11.34	15.67	15.3541666666861		329246294	False
142	16-05-18	11.34	15.67	12.1924999999464	J54181	-1	False
142	16-05-18	11.34	15.67	13.0016666666488	J54130	329216611	True
142	16-05-18	11.34	15.67		J54130		False
142	16-05-18	11.34	15.67				False
142	16-05-18	11.34	15.67				False
142	16-05-18	11.34	15.67	13.1925000000629		0	False
142	16-05-18	11.34	15.67	15.2424999999348	J54130		False
142	16-05-18	11.34	15.67				False
386	16-05-19	10.25	18.04		J54130		False
386	16-05-19	10.25	18.04	11.4838888889062	J54130	329459116A	True
386	16-05-19	10.25	18.04	17.8458333332674	J54130	329316066	True
386	16-05-19	10.25	18.04		J54130		False
386	16-05-19	10.25	18.04	17.8327777778031	J54130	329518145B	True
386	16-05-19	10.25	18.04	16.7733333333163	J54130	329523065	True
386	16-05-19	10.25	18.04	11.85777777771	J54129	329459116A	True
386	16-05-19	10.25	18.04		J54130		False
386	16-05-19	10.25	18.04	14.2747222222388	J54130	329518145B	True
386	16-05-19	10.25	18.04	16.3094444444287	J54129	329459116A	True
386	16-05-19	10.25	18.04		J54130		False
386	16-05-19	10.25	18.04	17.3155555555131	J54130	329518145B	True
386	16-05-19	10.25	18.04	17.9624999999651	J54130	329518145B	True
386	16-05-19	10.25	18.04	17.8133333333535	J54130	329014384	True
386	16-05-19	10.25	18.04		J54130		False
386	16-05-19	10.25	18.04	14.5483333333977		-1	False
386	16-05-19	10.25	18.04	14.6805555556202	J54129	329518145B	True
386	16-05-19	10.25	18.04	13.1508333332604	J54130	329518145B	True
386	16-05-19	10.25	18.04	14.5358333332697	J54129	329518145B	True
386	16-05-19	10.25	18.04		J54129		False
386	16-05-19	10.25	18.04	16.243055555562	J54129	329459116B	True
386	16-05-19	10.25	18.04	12.4641666667303	J54130	329459116B	True
386	16-05-19	10.25	18.04		J54129		False
386	16-05-19	10.25	18.04				False
386	16-05-19	10.25	18.04	14.4719444444636	J54130	329518145B	True
386	16-05-19	10.25	18.04		J54130		False
386	16-05-19	10.25	18.04	14.2297222221969	J54129	329518145B	True
386	16-05-19	10.25	18.04				False
386	16-05-19	10.25	18.04	14.1736111110658	J54130	329459116A	True
386	16-05-19	10.25	18.04	11.6125000000466	J54130	329518145B	True
386	16-05-19	10.25	18.04	13.6533333333791	J54130	329518145B	True
386	16-05-19	10.25	18.04		J54129		False
386	16-05-19	10.25	18.04	17.0036111111403	J54130	329518145B	True
386	16-05-19	10.25	18.04		J54130		False
386	16-05-19	10.25	18.04	12.7824999999139	J54129	329459116B	True
386	16-05-19	10.25	18.04		J54173		False
386	16-05-19	10.25	18.04	14.2541666665929	J54130	328961767C	True
386	16-05-19	10.25	18.04	12.688055555569	J54129	329518145B	True
386	16-05-19	10.25	18.04	11.2163888888899	J54130	329459116A	True
386	16-05-19	10.25	18.04	16.3077777777216	J54130	329518145B	True
386	16-05-19	10.25	18.04	11.4805555554922	J54130	329518145B	True
386	16-05-19	10.25	18.04	11.7094444444519	J54130	329518145B	True
386	16-05-19	10.25	18.04				False
386	16-05-19	10.25	18.04	12.6575000000303	J54130	329518145B	True
386	16-05-19	10.25	18.04	12.1999999999534	J54173	329459116B	True
18	16-05-19	10.07	16.00				False
307	16-05-19	8.79	17.33	12.4794444444124		329093898	False
307	16-05-19	8.79	17.33	11.1525000000838		329246294	False
307	16-05-19	8.79	17.33		J54130		False
307	16-05-19	8.79	17.33		J54130		False
307	16-05-19	8.79	17.33		J54130		False
307	16-05-19	8.79	17.33	15.1616666667396	J54130		False
307	16-05-19	8.79	17.33				False
307	16-05-19	8.79	17.33	15.630277777731	J54130	329093898	True
307	16-05-19	8.79	17.33	16.4944444443681	J54130	329093904	True
307	16-05-19	8.79	17.33		J54130		False
307	16-05-19	8.79	17.33	9.32694444438675	J54130	329523970	True
307	16-05-19	8.79	17.33	12.9825000000419	J54130	329093898	True
307	16-05-19	8.79	17.33	10.7133333332604		329220501	False
307	16-05-19	8.79	17.33		J54130		False
307	16-05-19	8.79	17.33	15.1208333332906	J54130		False
307	16-05-19	8.79	17.33	16.4638888888294	J54130	329093898	True
307	16-05-19	8.79	17.33	12.234444444417		329093898	False
307	16-05-19	8.79	17.33	16.9147222222527		329093898	False
307	16-05-19	8.79	17.33		J54130		False
307	16-05-19	8.79	17.33	12.559166666586	J54130	329093898	True
307	16-05-19	8.79	17.33				False
307	16-05-19	8.79	17.33	14.3699999999371	J54130	329093898	True
307	16-05-19	8.79	17.33		J54130		False
210	16-05-19	10.42	16.47				False
210	16-05-19	10.42	16.47	14.5561111110728	J54130		False
210	16-05-19	10.42	16.47	14.6113888888503	J54130	328974235A	True
210	16-05-19	10.42	16.47	13.8480555555434	J54129	328974235C	True
210	16-05-19	10.42	16.47	13.6750000000466	J54130	328961702A	True
210	16-05-19	10.42	16.47	16.4905555556179			False
210	16-05-19	10.42	16.47		J54130		False
210	16-05-19	10.42	16.47		J54127		False
210	16-05-19	10.42	16.47	15.3611111111823		-1	False
210	16-05-19	10.42	16.47		J54130		False
210	16-05-19	10.42	16.47				False
210	16-05-19	10.42	16.47	11.6755555554992		329216611	False
210	16-05-19	10.42	16.47				False
210	16-05-19	10.42	16.47		J54126		False
210	16-05-19	10.42	16.47	12.9922222222667	J54130		False
210	16-05-19	10.42	16.47	10.9911111111869	J54173	328974235C	True
210	16-05-19	10.42	16.47	12.123888888862	J54130	329123426	True
210	16-05-19	10.42	16.47	11.193888888869	J54129	-1	False
210	16-05-19	10.42	16.47		J54130		False
210	16-05-19	10.42	16.47	12.0263888889458		328961702A	False
210	16-05-19	10.42	16.47				False
210	16-05-19	10.42	16.47	13.9233333332813	J54129	-1	True
210	16-05-19	10.42	16.47	16.5294444445171	J54130	328961702A	True
210	16-05-19	10.42	16.47	12.920833333279	J54130	329523947	True
210	16-05-19	10.42	16.47	13.1574999999139		0	False
210	16-05-19	10.42	16.47	11.1372222222271	J54130	329523068	True
386	16-05-20	9.99	17.98	12.4791666667443		329518145B	False
386	16-05-20	9.99	17.98		J54130		False
386	16-05-20	9.99	17.98	10.9758333333302	J54129	329518145B	True
386	16-05-20	9.99	17.98	13.8713888889179	J54130		False
386	16-05-20	9.99	17.98		J54130		False
386	16-05-20	9.99	17.98				False
386	16-05-20	9.99	17.98	12.9577777778031	J54129	328961689A	True
386	16-05-20	9.99	17.98	11.4141666666255		329459117	False
386	16-05-20	9.99	17.98	16.7272222222527	J54130	329518145B	True
386	16-05-20	9.99	17.98				False
386	16-05-20	9.99	17.98	16.8697222222108		328961767C	False
386	16-05-20	9.99	17.98	13.3538888889598	J54173		False
386	16-05-20	9.99	17.98	14.0769444445032		328961767C	False
386	16-05-20	9.99	17.98				False
386	16-05-20	9.99	17.98				False
386	16-05-20	9.99	17.98	15.2849999999162		328961724	False
386	16-05-20	9.99	17.98	15.688055555569		328961689B	False
386	16-05-20	9.99	17.98	16.4511111110332		329518145B	False
386	16-05-20	9.99	17.98	17.1372222222271		329518145B	False
386	16-05-20	9.99	17.98		J54130		False
386	16-05-20	9.99	17.98	17.5208333332557		329220262	False
386	16-05-20	9.99	17.98	18.0858333333163		329518145B	False
386	16-05-20	9.99	17.98		J54130		False
386	16-05-20	9.99	17.98	13.6236111111939	J54130	329518145B	True
386	16-05-20	9.99	17.98		J54173		False
386	16-05-20	9.99	17.98		J54130		False
386	16-05-20	9.99	17.98	11.0813888889388	J54130	329518145B	True
386	16-05-20	9.99	17.98		J54129		False
386	16-05-20	9.99	17.98	14.0488888888503	J54130	329518145B	True
386	16-05-20	9.99	17.98	12.4650000000838		328961767C	False
386	16-05-20	9.99	17.98		J54130		False
386	16-05-20	9.99	17.98		J54130		False
386	16-05-20	9.99	17.98	10.4588888888829	J54129	329518145B	True
386	16-05-20	9.99	17.98		J54130		False
386	16-05-20	9.99	17.98	11.656666666735	J54130	328961689B	True
386	16-05-20	9.99	17.98		J54130		False
386	16-05-20	9.99	17.98				False
386	16-05-20	9.99	17.98	15.1397222222295		328961689B	False
386	16-05-20	9.99	17.98	15.4852777777123	J54130	329518146	True
386	16-05-20	9.99	17.98	15.6438888888806		328961767C	False
386	16-05-20	9.99	17.98	16.6358333333046	J54130	329523065	True
386	16-05-20	9.99	17.98	14.7888888889574	J54129	329663955	True
386	16-05-20	9.99	17.98	13.8988888888853	J54130	329459116B	True
386	16-05-20	9.99	17.98	15.3144444444333	J54130	329484653	True
386	16-05-20	9.99	17.98	17.1855555555085	J54130	329518145B	True
386	16-05-20	9.99	17.98	10.3619444444776	J54130	329518145B	True
386	16-05-20	9.99	17.98		J54129		False
386	16-05-20	9.99	17.98		J54130		False
18	16-05-20	12.50	15.01	14.6733333332813	J54137		False
142	16-05-21	9.76	17.68	10.2727777777473		0	False
142	16-05-21	9.76	17.68	10.8122222222155	J54130	328961702A	True
142	16-05-21	9.76	17.68				False
142	16-05-21	9.76	17.68				False
142	16-05-21	9.76	17.68	9.92388888885034		329069252	False
142	16-05-21	9.76	17.68	10.0811111111543	J54130	329246294	True
142	16-05-21	9.76	17.68		J54159		False
142	16-05-21	9.76	17.68	13.0683333333582	J54130	328974235A	True
142	16-05-21	9.76	17.68	12.5272222221829	J54130	329069248	True
142	16-05-21	9.76	17.68		J54159		False
142	16-05-21	9.76	17.68	12.2230555554852		0	False
142	16-05-21	9.76	17.68	10.8763888888643		0	False
142	16-05-21	9.76	17.68	12.0252777777496		328961702A	False
142	16-05-21	9.76	17.68				False
142	16-05-21	9.76	17.68				False
142	16-05-21	9.76	17.68	11.2905555556063		329069255	False
142	16-05-21	9.76	17.68		J54129		False
142	16-05-21	9.76	17.68				False
142	16-05-21	9.76	17.68	13.5522222222062	J54130	328961702A	True
142	16-05-21	9.76	17.68	13.7580555556342	J54129		False
142	16-05-21	9.76	17.68	12.3752777778427		0	False
142	16-05-21	9.76	17.68				False
142	16-05-21	9.76	17.68	17.0824999999604	J54130	328961702B	True
142	16-05-21	9.76	17.68	16.4655555555364	J54159	0	False
142	16-05-21	9.76	17.68	11.2069444445078	J54130	328961702A	True
142	16-05-21	9.76	17.68	15.7133333333186		329069262	False
142	16-05-21	9.76	17.68				False
142	16-05-21	9.76	17.68				False
142	16-05-21	9.76	17.68				False
142	16-05-21	9.76	17.68	16.2769444445148		329246294	False
142	16-05-21	9.76	17.68	10.6338888889295			False
142	16-05-21	9.76	17.68	16.5183333332534		0	False
142	16-05-21	9.76	17.68	10.6016666666837	J54130	329069248	True
142	16-05-21	9.76	17.68	14.5655555556295		-1	False
142	16-05-21	9.76	17.68	14.3369444445125	J54130	328961724	True
142	16-05-21	9.76	17.68	14.4111111110542		328961702A	False
142	16-05-21	9.76	17.68	11.2611111110891		328961702A	False
142	16-05-21	9.76	17.68				False
142	16-05-21	9.76	17.68				False
142	16-05-21	9.76	17.68				False
142	16-05-21	9.76	17.68				False
142	16-05-21	9.76	17.68				False
142	16-05-21	9.76	17.68	15.5686111111427	J54159	0	False
142	16-05-21	9.76	17.68				False
386	16-05-21	9.92	18.11	15.8675000000512	J54129	328961689B	True
386	16-05-21	9.92	18.11	11.821666666714		329518145B	False
386	16-05-21	9.92	18.11	18.0991666666232	J54129	-1	True
386	16-05-21	9.92	18.11	14.9083333333838		329518145B	False
386	16-05-21	9.92	18.11	15.7027777777403			False
386	16-05-21	9.92	18.11	11.6011111111147	J54130	328961767C	True
386	16-05-21	9.92	18.11	10.7255555555457		328961689B	False
386	16-05-21	9.92	18.11				False
386	16-05-21	9.92	18.11	11.6005555556039		329518145B	False
386	16-05-21	9.92	18.11	11.621666666586		328961767C	False
386	16-05-21	9.92	18.11	13.1463888888247		328961767C	False
386	16-05-21	9.92	18.11		J54130		False
386	16-05-21	9.92	18.11	10.4894444444217		329518145B	False
386	16-05-21	9.92	18.11		J54130		False
386	16-05-21	9.92	18.11	11.810833333293	J54130	328961767C	True
386	16-05-21	9.92	18.11				False
386	16-05-21	9.92	18.11	11.1030555556063	J54130	328961689B	True
386	16-05-21	9.92	18.11	13.8972222221782		-1	False
386	16-05-21	9.92	18.11		J54130		False
386	16-05-21	9.92	18.11	16.8036111111869	J54130	329459116A	True
386	16-05-21	9.92	18.11	10.9149999999208		329523065	False
386	16-05-21	9.92	18.11				False
386	16-05-21	9.92	18.11	14.7758333333186	J54130	329518145B	True
386	16-05-21	9.92	18.11	17.0238888889435		329663955	False
386	16-05-21	9.92	18.11	17.7399999999907	J54130		False
386	16-05-21	9.92	18.11	17.8166666665929	J54129	329459116B	True
386	16-05-21	9.92	18.11				False
386	16-05-21	9.92	18.11	11.6758333333419	J54130	329518145B	True
386	16-05-21	9.92	18.11	11.6119444443611		328961767C	False
386	16-05-21	9.92	18.11	14.4211111111217	J54130	329459116B	True
386	16-05-21	9.92	18.11		J54130		False
386	16-05-21	9.92	18.11	14.6074999999255		329085092	False
386	16-05-21	9.92	18.11	17.3230555555201		328961767C	False
386	16-05-21	9.92	18.11		J54130		False
386	16-05-21	9.92	18.11		J54173		False
386	16-05-21	9.92	18.11				False
386	16-05-21	9.92	18.11	15.9572222222923	J54129		False
511	16-05-21	12.01	18.50	18.429444444424		329328382	False
511	16-05-21	12.01	18.50	19.1672222221387		329328382	False
511	16-05-21	12.01	18.50	12.7747222222388	J54130	-1	False
511	16-05-21	12.01	18.50	13.1752777778311		-1	False
511	16-05-21	12.01	18.50		J54131		False
511	16-05-21	12.01	18.50	16.5747222222271	J54129	-1	False
511	16-05-21	12.01	18.50	15.5833333333139	J54129	-1	True
511	16-05-21	12.01	18.50		J54171		False
511	16-05-21	12.01	18.50	12.7119444444543	J54129	329328382	True
511	16-05-21	12.01	18.50	14.461666666728	J54129	-1	True
511	16-05-21	12.01	18.50	14.7324999999837	J54131	-1	True
18	16-05-21	8.26	15.83		J54182		False
18	16-05-21	8.26	15.83	9.78305555559928	J54143		False
613	16-05-21	9.50	16.84		J54130		False
613	16-05-21	9.50	16.84	16.3872222222271			False
613	16-05-21	9.50	16.84				False
613	16-05-21	9.50	16.84				False
613	16-05-21	9.50	16.84	16.5919444444589		328961720B	False
613	16-05-21	9.50	16.84		J54181		False
613	16-05-21	9.50	16.84	10.3741666665883	J54130	329216611	True
613	16-05-21	9.50	16.84		J54130		False
613	16-05-21	9.50	16.84	13.515000000014			False
613	16-05-21	9.50	16.84	12.9641666666139	J54129	328961724	True
386	16-05-22	9.99	17.99				False
386	16-05-22	9.99	17.99	14.516111111152	J54130	329170746	True
386	16-05-22	9.99	17.99	14.8536111111171	J54130	329518145B	True
386	16-05-22	9.99	17.99	14.0861111110426	J54129	329459116A	True
386	16-05-22	9.99	17.99	17.5472222222015	J54126		False
386	16-05-22	9.99	17.99	12.5741666665999			False
386	16-05-22	9.99	17.99				False
386	16-05-22	9.99	17.99				False
386	16-05-22	9.99	17.99	15.5024999999441		329085092	False
386	16-05-22	9.99	17.99				False
28	16-05-22	9.75	17.23				False
28	16-05-22	9.75	17.23				False
28	16-05-22	9.75	17.23		J54181		False
511	16-05-23	11.00	18.01	11.6355555555783		329328382	False
511	16-05-23	11.00	18.01	16.3877777777379	J54126	-1	False
511	16-05-23	11.00	18.01	16.0141666666023		329264876	False
511	16-05-23	11.00	18.01	14.3144444444915		329328382	False
511	16-05-23	11.00	18.01	15.3811111111427	J54131	329264876	True
511	16-05-23	11.00	18.01	11.9741666667396		329328382	False
511	16-05-23	11.00	18.01	11.5858333332581		329328382	False
511	16-05-23	11.00	18.01	13.8741666666465		329328382	False
511	16-05-23	11.00	18.01	13.8313888888224		329328382	False
511	16-05-23	11.00	18.01		J54131		False
[truncated: 6,687 more rows]
