# Supplementary material for: A hybrid gravity and route choice model to assess vector traffic in large-scale road networks
Source: R Soc Open Sci. 2020 May 20;7(5):191858. doi: 10.1098/rsos.191858 (PMC7277278; doi:10.1098/rsos.191858)
Supplement: Data Sets for "A Hybrid Gravity and Route Choice Model to Assess Vector Traffic in Large-Scale Road Networks" [file rsos191858supp2.zip › Jurisdiction_data.csv]

Jurisdiction ID	High risk	Population	Anglers	Canadian
J50000	False	0.74	0.05	True
J50001	False	0.14	6.413e-03	True
J50002	False	0.73	0.21	False
J54126	True	13.79	0.92	True
J54127	True	8.26	0.71	True
J54128	True	1.29	0.13	True
J54129	False	1.90	0.10	True
J54130	False	1.90	0.10	True
J54131	False	0.34	0.01	True
J54132	False	0.52	0.07	True
J54133	False	0.94	0.05	True
J54134	False	0.04	4.5e-03	True
J54136	True	4.86	0.47	False
J54137	True	6.93	0.53	False
J54138	True	2.98	0.45	False
J54139	True	39.25	1.57	False
J54140	True	5.54	0.59	False
J54141	True	3.57	0.27	False
J54142	True	0.95	0.05	False
J54143	True	20.61	1.89	False
J54144	True	10.31	0.76	False
J54145	False	1.68	0.23	False
J54146	True	12.80	0.95	False
J54147	True	6.63	0.72	False
J54148	True	3.13	0.41	False
J54149	True	2.90	0.37	False
J54150	True	4.43	0.45	False
J54151	True	4.68	0.69	False
J54152	True	1.33	0.19	False
J54153	True	6.01	0.34	False
J54154	True	6.81	0.37	False
J54155	True	9.92	1.39	False
J54156	True	5.51	1.30	False
J54157	True	6.09	0.82	False
J54158	True	2.98	0.59	False
J54159	True	1.04	0.18	False
J54160	True	1.90	0.17	False
J54161	True	2.94	0.11	False
J54162	True	1.33	0.15	False
J54163	True	8.94	0.50	False
J54164	True	2.08	0.21	False
J54165	True	19.74	1.58	False
J54166	True	10.14	1.19	False
J54167	True	0.75	0.22	False
J54168	True	11.61	1.25	False
J54169	True	3.92	0.68	False
J54170	False	4.09	0.37	False
J54171	True	12.80	0.89	False
J54172	True	1.05	0.07	False
J54173	True	1.13	0.14	True
J54174	True	4.96	0.56	False
J54175	True	0.86	0.15	False
J54176	True	6.65	0.70	False
J54177	True	27.86	2.13	False
J54178	True	3.05	0.34	False
J54179	True	0.62	0.09	False
J54180	True	8.41	0.64	False
J54181	False	0.81	0.15	False
J54182	False	3.71	0.68	False
J54183	True	1.83	0.22	False
J54184	True	5.77	0.91	False
J54185	False	0.58	0.10	False
J54186	False	0.03	6.755e-03	True
