# Supplementary material for: A hybrid gravity and route choice model to assess vector traffic in large-scale road networks
Source: R Soc Open Sci. 2020 May 20;7(5):191858. doi: 10.1098/rsos.191858 (PMC7277278; doi:10.1098/rsos.191858)
Supplement: Data Sets for "A Hybrid Gravity and Route Choice Model to Assess Vector Traffic in Large-Scale Road Networks" [file rsos191858supp2.zip › Jurisdiction_names_IDs.csv]

Jurisdiction ID	Province/State
54126	Ontario
54127	Quebec
54128	Manitoba
54129	Edmonton Area
54130	Calgary Area
54131	Grand Prairie Area
54132	Newfoundland
54133	Nova Scotia
54134	Northwest Territories
54136	Alabama
54137	Arizona
54138	Arkansas
54139	California
54140	Colorado
54141	Conneticut
54142	Delaware
54143	Florida
54144	Georgia
54145	Idaho
54146	Illinois
54147	Indiana
54148	Iowa
54149	Kansas
54150	Kentucky
54151	Louisiana
54152	Maine
54153	Maryland
54154	Massachusetts
54155	Michigan
54156	Minnesota
54157	Missouri
54158	Mississippi
54159	Montana
54160	Nebraska
54161	Nevada
54162	New Hampshire
54163	New Jersey
54164	New Mexico
54165	New York
54166	North Carolina
54167	North Dakota
54168	Ohio
54169	Oklahoma
54170	Oregon
54171	Pennsylvania
54172	Rhode Island
54173	Saskatchewan
54174	South Carolina
54175	South Dakota
54176	Tennessee
54177	Texas
54178	Utah
54179	Vermont
54180	Virginia
54181	Spokane Area
54182	Seattle Area
54183	West Virginia
54184	Wisconsin
54185	Wyoming
54186	Yukon
50000	New Brunswick
50001	Prince Edward Island
50002	Alaska
