# Supplementary material for: A hybrid gravity and route choice model to assess vector traffic in large-scale road networks
Source: R Soc Open Sci. 2020 May 20;7(5):191858. doi: 10.1098/rsos.191858 (PMC7277278; doi:10.1098/rsos.191858)
Supplement: Data Sets for "A Hybrid Gravity and Route Choice Model to Assess Vector Traffic in Large-Scale Road Networks" [file rsos191858supp2.zip › Lake_data.csv]

Waterbody ID	Area	Perimeter	Campgrounds	Facilities	Marinas	Population
328961689A	16984.68	209.14	2	10	0	7.547
328961689B	14947.37	145.08	1	2	0	1.605
328961691	9.29	2.13	1	0	0	0
328961697A	99585.98	714.05	1	0	0	0.1
328961697B	35612.22	452.85	0	3	0	0
328961697C	37471.08	461.88	1	1	0	3.714
328961702A	2982.22	91.78	0	0	1	0.4
328961702B	3670.90	90.27	3	0	2	0.4
328961720A	11195.71	149.46	2	4	0	0.465
328961720B	8055.31	109.89	1	5	2	8.296
328961724	1500.34	38.39	6	7	2	5.085
328961732	58669.48	675.36	0	2	0	0.7
328961735	166.21	8.40	0	0	0	0
328961736	212.08	9.40	1	2	0	0
328961745	22.33	2.42	0	0	0	0
328961747	278.93	13.00	0	0	0	0
328961757	24709.79	283.18	2	0	0	0.1
328961766	28941.36	448.05	0	0	0	0.4
328961767A	11652.32	206.77	3	0	1	0
328961767B	11819.57	192.68	2	0	0	0
328961767C	18574.93	304.57	2	0	0	0
328962452	4.43	1.00	0	0	0	0
328962468	3.53	0.92	0	0	0	0
328962496	2.49	0.96	0	0	0	0
328962619	14.60	4.19	0	0	0	0
328962621	14.68	2.26	0	0	0	0
328962646	5.73	1.58	0	0	0	0
328962660	3.14	1.57	0	0	0	0
328963065	17.70	2.23	0	1	0	0
328963130	7.49	1.69	0	0	0	0
328963513	58.74	5.01	1	0	0	0
328963515	47.41	6.78	0	0	0	0
328963516	44.19	3.78	1	0	0	0
328963517	42.71	4.86	0	0	0	0
328963521	10.91	1.73	0	0	0	0
328963529	7.16	1.96	0	0	0	0
328963539	5.57	1.74	0	0	0	0
328963550	2.29	0.55	0	0	0	0
328963552	2.07	0.66	0	0	0	0
328963764	13.19	2.90	0	0	0	0
328963899	11.76	2.10	0	0	0	0
328963934	8.81	1.77	0	0	0	0
328964299	23.55	2.68	0	0	0	0
328964309	14.57	2.13	0	0	0	0
328964312	14.00	2.15	0	0	0	0
328964314	12.41	2.00	0	0	0	0
328964319	11.68	2.68	0	0	0	0
328964321	10.48	2.56	0	0	0	0
328964345	6.85	1.74	0	0	0	0
328964358	5.61	2.03	0	0	0	0
328964382	3.37	0.70	0	0	0	0
328964390	2.66	0.65	0	0	0	0
328964392	2.48	0.61	0	0	0	0
328964459	9.11	3.16	0	0	0	0
328964504	3.64	0.96	0	0	0	0
328964527	2.32	1.38	0	0	0	0
328964607	22.06	2.28	0	0	0	0
328964608	21.21	2.62	0	0	0	0
328964611	20.64	3.28	0	0	0	0
328964612	20.25	2.59	0	0	0	0
328964617	16.59	2.31	0	0	0	0
328964622	12.30	1.80	0	0	0	0
328964648	7.56	2.52	0	0	0	0
328964659	5.30	1.58	0	0	0	0
328964730	1585.53	41.85	0	0	0	0
328964732	16.06	3.26	0	0	0	0
328964737	8.50	1.68	0	0	0	0
328964745	4.32	0.87	0	0	0	0
328964747	4.02	0.87	0	0	0	0
328964761	26.56	2.90	0	0	0	0
328964770	16.27	2.21	0	0	0	0
328964911	3.02	0.70	0	0	0	0
328965035	3.87	1.02	0	0	0	0
328965059	2.10	0.52	0	0	0	0
328965086	22.52	2.96	0	0	0	0
328965087	22.30	2.31	0	0	0	0
328965091	14.89	2.12	0	0	0	0
328965092	14.76	3.28	0	0	0	0
328965093	14.08	2.17	0	0	0	0
328965094	13.95	2.70	0	0	0	0
328965107	6.32	1.99	0	0	0	0
328965108	4.50	2.20	0	2	0	0
328965172	22.10	2.55	0	0	0	0
328965174	14.82	2.04	0	0	0	0
328965178	14.09	2.29	0	0	0	0
328965185	10.78	3.10	0	0	0	0
328965197	7.69	1.85	0	0	0	0
328965235	3.86	1.52	0	0	0	0
328965301	7.62	2.01	0	0	0	0
328965363	24.03	2.47	0	0	0	0
328965368	23.08	2.48	0	0	0	0
328965370	19.30	2.32	0	0	0	0
328965375	17.60	2.26	0	0	0	0
328965471	13.80	1.65	0	0	0	0
328965570	15.33	3.30	0	0	0	0
328965573	12.21	2.04	0	0	0	0
328965577	10.81	2.89	0	0	0	0
328965685	2.58	1.88	0	0	0	0.3
328965703	7.94	1.76	0	0	0	0
328965705	7.21	1.53	0	0	0	0
328965770	2.72	1.05	0	0	0	0
328966011	13.43	2.10	0	0	0	0
328966150	19.36	1.99	0	0	0	0
328966153	11.23	2.20	0	0	0	3.628
328966159	9.05	3.27	0	0	0	0.668
328966161	8.86	2.35	0	0	0	0
328966163	8.77	2.75	0	0	0	0
328966175	6.97	2.56	0	0	0	3.391
328966176	6.88	1.95	0	0	0	0
328966188	5.06	1.13	0	0	0	0
328966206	3.03	0.85	0	0	0	0
328966267	12.68	1.94	0	0	0	3.753
328966294	5.64	1.56	0	0	0	0
328966302	4.22	1.18	0	0	0	0
328966304	4.10	1.56	0	0	0	0
328966309	3.54	0.86	0	0	0	0
328966366	16.94	2.71	0	0	0	0
328966369	14.74	1.86	0	0	0	0
328966371	14.13	2.27	0	0	0	0
328966379	12.77	2.66	0	0	0	0
328966425	6.67	1.83	0	0	0	0
328966554	17.64	3.12	0	0	0	0
328966559	8.49	2.14	0	0	0	0
328966560	8.36	1.88	0	0	0	0
328966565	7.41	2.14	0	0	0	0.271
328966580	3.25	2.41	0	0	0	0
328966582	2.35	0.63	0	0	0	0
328966621	12.30	2.08	0	0	0	0
328966623	11.87	2.12	0	0	0	0.1
328966638	8.70	2.19	0	0	0	0
328966703	2.41	2.05	0	0	0	0
328966802	98.24	9.07	0	0	0	0
328966805	85.67	4.97	0	0	0	0
328966821	10.77	3.17	0	0	0	0
328966827	7.89	1.87	0	0	0	0
328966843	5.98	1.37	0	0	0	0
328966937	12.02	2.59	0	0	0	0
328966941	11.62	2.67	0	0	0	0
328966963	7.19	2.42	0	0	0	0
328967006	4.57	1.26	0	0	0	0
328967336	11.39	2.82	0	0	0	0
328967348	8.88	1.87	0	0	0	0
328967556	16.45	1.57	0	0	0	0
328967646	3.37	1.50	0	0	0	0
328967759	6.78	1.31	0	0	0	0
328967768	4.17	2.02	0	0	0	0
328967788	2.62	0.69	0	0	0	0
328967794	2.46	0.89	0	0	0	0
328967798	2.37	0.95	0	0	0	0
328967857	16.45	3.09	0	0	0	0
328968193	31.52	4.03	0	0	0	0
328968211	15.38	1.98	0	0	0	0
328968281	5.62	2.63	0	0	0	0
328968400	9.36	2.25	0	0	0	0
328968736	9.47	1.16	0	0	0	0
328968925	2.34	1.14	0	0	0	0
328969291	27.67	2.35	0	0	0	0
328969296	24.01	2.36	0	0	0	0
328969299	19.91	3.33	0	0	0	0
328969341	9.34	1.11	0	0	0	0
328969353	8.15	1.62	0	0	0	0
328969357	7.66	1.84	0	0	0	0
328969464	2.85	0.71	0	0	0	0
328969470	2.72	0.92	0	0	0	0
328969643	11.04	1.91	0	2	0	0
328969955	9.77	1.92	0	0	0	0
328969962	7.24	1.99	0	0	0	0
328970087	5.62	1.40	0	0	0	0
328970182	4.45	1.50	0	0	0	0
328970536	9.92	2.07	0	0	0	0
328970557	8.68	1.99	0	0	0	0
328970562	8.26	2.30	0	0	0	0
328970564	7.88	2.31	0	0	0	0
328970587	6.33	2.04	0	0	0	0
328970601	5.58	2.14	0	0	0	0
328970604	5.28	1.26	0	0	0	0
328970618	4.48	1.30	0	0	0	0
328970641	2.87	0.62	0	0	0	0
328970651	2.41	0.61	0	0	0	0
328970736	13.82	2.39	0	0	0	0
328970737	13.65	2.33	0	0	0	0
328970742	11.99	1.94	1	0	0	1.993
328970744	9.73	2.13	0	0	0	0
328970751	6.21	1.87	0	0	0	0
328970767	2.24	0.59	0	0	0	0
328970800	12.49	2.55	0	0	0	0
328970802	10.20	3.69	0	0	0	0
328970808	7.00	3.17	0	0	0	0.425
328970812	5.48	2.89	0	0	0	0
328970904	4.06	1.90	0	0	0	0
328970963	2.37	2.33	0	0	0	0
328971102	29.84	3.02	0	0	0	0
328971104	24.06	2.08	0	0	0	0
328971105	22.65	2.79	0	0	0	0
328971113	4.50	1.17	0	0	0	0
328971114	4.29	0.90	0	0	0	0
328971122	36.43	4.11	0	0	0	0
328971132	16.78	1.81	0	0	0	0
328971134	15.90	3.15	0	0	0	0
328971212	29.94	2.86	0	0	0	0
328971223	10.81	2.05	0	0	0	0
328971270	3.33	0.73	0	0	0	0
328971651	25.05	3.51	1	0	0	0
328971657	17.23	3.26	0	0	0	0
328971662	14.03	3.98	0	0	0	0
328971674	10.18	3.36	0	0	0	0
328971680	7.94	1.62	0	0	0	0
328971696	2.77	1.65	0	0	0	0
328972045	6.13	1.52	0	0	0	0
328972069	5.18	1.77	0	0	0	0
328972111	4.44	1.24	0	0	0	0
328972142	3.85	0.97	0	0	0	0
328972154	3.74	1.31	0	0	0	0
328972162	3.48	1.13	0	0	0	0
328972194	3.06	1.32	0	0	0	0
328972239	2.65	0.91	0	0	0	0
328972278	2.27	0.90	0	0	0	0
328972713	8.71	1.88	0	0	0	0
328972717	7.67	1.90	0	0	0	0
328972749	2.15	1.60	0	0	0	0
328972752	2.98	0.73	0	0	0	0
328972841	6.87	1.60	0	0	0	0
328973064	13.35	2.32	0	0	0	0
328973190	3.97	0.98	0	0	0	0
328973226	3.45	0.98	0	0	0	0
328973262	2.57	1.27	0	0	0	0
328973269	2.50	0.96	0	0	0	0
328973273	2.37	1.21	0	0	0	0
328973517	2.57	0.67	0	0	0	0
328973746	10.85	1.80	0	0	0	0
328973755	6.77	1.30	0	0	0	0
328973777	2.57	1.20	0	0	0	0
328974093	2.33	1.11	0	0	0	0.3
328974099	2.06	0.78	0	0	0	0
328974235A	15890.89	147.71	6	4	4	1.731
328974235B	3440.42	111.58	3	9	5	11.331
328974235C	22968.21	149.72	2	2	7	1.063
328974240	17.92	2.18	0	0	0	0
328974255	9.37	1.44	0	0	0	0
328974266	7.87	1.36	0	0	0	0
328974267	6.72	1.60	0	0	0	0
328974291	4.52	1.58	0	0	0	0
328974298	3.66	2.10	0	0	0	0
328974304	3.17	1.63	0	0	0	0
328974305	3.14	0.69	0	0	0	0
328974879	17.66	2.93	0	0	0	0
328974966	36.16	3.28	0	2	0	1.141
328974967	31.22	3.33	1	0	0	0
328974980	6.43	1.24	0	0	0	0
328975191	4.79	2.76	0	0	0	0
328975193	4.77	1.29	0	0	0	0
328975217	4.34	1.24	0	0	0	0
328975222	4.27	1.94	0	0	0	0
328975231	4.10	1.12	0	0	0	0
328975247	3.75	1.20	0	0	0	0
328975248	3.74	2.14	0	0	0	0
328975264	3.33	1.42	0	0	0	0
328975279	3.03	1.37	0	0	0	0
328975291	2.78	1.50	0	0	0	0
328975340	2.12	1.16	0	0	0	0
328975555	14.76	1.85	0	0	0	0
328975573	9.17	2.36	0	0	0	0
328975631	2.17	0.73	0	0	0	0
328975708	32.88	4.77	0	0	0	0
328975709	32.88	3.15	0	0	0	0
328975713	32.38	8.88	0	0	0	0
328975719	15.74	2.49	0	0	0	0
328975752	11.27	2.91	0	0	0	0
328975788	8.02	1.19	0	0	0	0
328975794	7.11	2.24	0	0	0	0
328975855	3.81	1.15	0	0	0	0
328975860	3.60	1.65	0	0	0	0
328976459	30.46	2.40	0	7	0	232.755
328976466	11.03	4.00	0	0	0	0
328976474	8.62	4.49	0	1	0	0
328976483	7.66	5.19	0	0	0	0
328976552	12.22	1.37	0	0	0	0
328977092	13.40	2.27	0	0	0	0
328977104	8.32	1.82	0	1	0	2.674
328977107	7.99	1.62	0	0	0	0
328977111	7.27	1.61	0	0	0	0
328977452	2.33	0.97	0	0	0	0
328977552	8.94	2.32	0	0	0	0
328977560	7.55	1.62	0	0	0	0
328977573	6.11	2.08	0	0	0	0
328977789	20.41	2.76	0	0	0	0
328977792	19.53	2.14	0	0	0	0
328977805	10.19	1.65	0	0	0	0
328977820	5.98	1.53	0	0	0	0
328977821	5.85	0.98	0	0	0	0
328977827	4.07	0.95	0	0	0	0
328977836	2.74	0.71	0	0	0	0
328978014	18.70	2.88	1	0	0	0
328978019	12.03	2.83	0	0	0	0
328978026	10.72	1.96	0	0	0	0
328978027	10.55	2.14	0	0	0	0
328978029	10.40	2.07	0	0	0	0
328978035	10.10	1.21	0	0	0	0
328978057	7.27	1.09	0	0	0	0
328978065	6.47	1.24	0	0	0	0
328978079	5.82	1.04	0	0	0	0
328978130	2.92	0.87	0	0	0	0
328978136	2.70	0.85	0	0	0	0
328978520	4.43	0.97	0	0	0	0
328978533	3.55	1.04	0	0	0	0
328978552	2.60	1.07	0	0	0	0
328978554	2.47	1.42	0	0	0	0
328978686	35.72	3.84	0	0	0	0
328978690	32.96	2.80	0	0	0	0
328978701	26.01	2.07	0	0	0	0
328978731	13.91	1.38	0	0	0	0
328978766	7.12	1.14	0	0	0	0
328978777	5.38	0.95	0	0	0	0
328978793	3.42	0.68	0	0	0	0
328978801	2.75	1.97	0	0	0	0
328979478	3.19	1.80	0	0	0	0
328979482	2.88	1.94	0	0	0	0
328979530	31.65	2.38	0	0	0	0
328979890	5.66	1.70	0	0	0	0
328979899	5.09	1.99	0	0	0	0
328980009	77.24	3.63	0	1	0	0
328980045	11.19	1.33	0	0	0	0
328980068	8.46	1.58	0	0	0	0
328980219	16.73	2.10	0	0	0	0
328980225	12.32	2.54	0	0	0	0
328980232	11.04	2.38	0	0	0	0
328980233	10.73	2.32	0	0	0	0
328980299	3.68	1.01	0	0	0	0
328980317	2.25	0.73	0	0	0	0
328980513	9.42	5.51	0	0	0	0
328980522	5.81	1.66	0	0	0	0
328980524	5.65	1.95	0	0	0	0
328980648	42.31	4.43	0	0	0	0
328980666	7.00	2.48	0	0	0	0
328980686	3.22	2.37	0	0	0	0
328980805	4.59	0.99	0	0	0	0
328980819	3.43	1.28	0	0	0	0
328980923	8.71	2.00	0	0	0	0
328980945	5.29	0.84	0	0	0	0
328980956	3.09	1.10	0	0	0	0
328980964	2.25	0.61	0	0	0	0
328981037	11.28	1.62	0	0	0	0
328981071	7.53	1.02	0	0	0	0
328981117	4.90	1.75	0	0	0	0
328981271	3556.27	69.32	1	0	0	0
328981357	35.22	3.84	0	0	0	0
328981358	35.08	3.73	0	0	0	0
328981385	15.42	1.41	0	0	0	0
328981417	8.62	1.52	0	0	0	0
328981430	6.44	1.40	0	0	0	0
328981468	2.81	1.57	0	0	0	0
328981470	2.69	1.57	0	0	0	0
328981476	2.43	1.70	0	0	0	0
328981663	100.41	4.86	0	0	0	0
328981666	13.02	2.34	1	0	0	0
328981668	12.93	2.53	0	0	0	0
328981674	11.92	1.85	0	0	0	0
328981680	7.84	2.75	0	0	0	0
328981686	7.20	1.56	0	0	0	0
328981725	4.29	1.11	0	0	0	0
328981782	2.91	0.65	0	0	0	0
328981791	2.63	1.85	0	0	0	0
328981812	2.12	1.23	0	0	0	0
328982677	27.11	2.87	0	0	0	0
328982680	19.67	2.06	0	0	0	0
328982683	18.69	3.55	0	0	0	0
328982703	8.56	2.61	0	0	0	0
328982802	2.38	1.25	0	0	0	0
328983056	563.06	23.35	0	0	0	0
328983077	13.08	1.80	0	0	0	0
328983082	9.74	2.13	0	0	0	0
328983097	6.36	2.15	0	0	0	0
328983701	18.69	2.12	0	0	0	0
328983728	9.37	2.41	0	0	0	0
328983825	3.82	0.89	0	0	0	0
328983847	2.39	0.79	0	0	0	0
328983854	2.20	0.86	0	0	0	0
328984080	51.75	6.11	0	0	0	0
328984123	4.97	0.98	0	0	0	0
328984159	2.38	0.88	0	0	0	0
328984313	19.80	2.13	0	0	0	0
328984324	17.15	2.03	0	0	0	0
328984328	15.92	2.42	0	0	0	0
328984331	15.89	2.39	0	0	0	0
328984466	5.10	0.86	0	0	0	0
328984512	2.73	1.19	0	0	0	0
328984797	3.62	0.87	0	0	0	0
328984812	2.79	1.36	0	0	0	0
328985211	18.53	2.36	0	0	0	0
328985258	7.94	1.93	0	0	0	0
328985272	6.79	1.52	0	0	0	0
328985294	5.14	2.32	0	0	0	0
328985295	4.80	1.04	0	0	0	0
328985447	24.59	3.43	0	0	0	0
328985448	24.54	2.66	0	0	0	0
328985449	23.62	2.53	0	0	0	0
328985462	13.53	1.83	0	0	0	0
328985474	8.98	2.87	0	0	0	0
328985507	4.22	1.22	0	0	0	0
328985674	3814.28	57.26	0	1	0	0
328985675	1403.60	38.96	1	0	0	0.189
328985682	10.14	1.89	0	0	0	0
328985736	14.51	2.08	1	1	0	0
328985738	14.30	2.14	0	0	0	0
328985739	13.60	2.63	1	1	0	0
328985740	13.50	2.18	0	0	0	0
328985743	13.24	2.49	0	0	0	0
328985746	12.89	2.33	0	0	0	0
328985748	12.50	1.77	0	0	0	0
328985750	12.30	3.68	0	0	0	0
328985751	12.02	1.93	0	0	0	0
328985755	11.21	1.58	1	0	0	0
328985756	9.58	1.29	0	0	0	0
328985758	9.43	1.25	0	2	0	0
328985767	7.55	1.70	0	0	0	0
328985783	5.75	6.38	0	0	0	0
328985787	5.45	1.72	0	0	0	0
328985789	5.33	1.58	0	0	0	0
328985793	5.03	2.05	0	0	0	0
328985801	4.41	1.18	0	0	0	0
328985825	2.21	0.55	0	0	0	0
328985826	2.20	2.24	0	0	0	0
328986015	13.92	2.63	0	0	0	0
328986020	12.70	2.73	0	0	0	0
328986028	9.70	2.11	0	0	0	0
328986041	6.16	1.65	0	0	0	0
328986108	15.42	2.05	0	0	0	0
328986111	13.94	1.91	0	0	0	0
328986112	12.73	2.78	0	0	0	0
328986114	12.11	4.21	0	0	0	0
328986116	12.08	2.47	0	0	0	0
328986154	25.44	3.30	0	0	0	0
328986258	2.94	0.72	0	0	0	0
328986422	18.72	5.03	0	0	0	0
328986507	4.42	0.86	0	0	0	0
328986509	4.23	1.82	0	0	0	0
328986550	2.73	0.82	0	0	0	0
328986883	26.44	2.66	0	0	0	0
328986884	22.05	2.25	0	0	0	0
328986887	21.99	2.67	0	0	0	0
328986891	20.60	2.81	0	0	0	0
328986894	16.58	4.45	0	0	0	0
328986954	6.83	1.92	0	0	0	0
328986985	4.75	1.15	0	0	0	0
328987014	3.13	0.85	0	0	0	0
328987193	41.57	3.30	0	0	0	0
328987208	11.49	1.72	0	0	0	0
328987222	3.21	1.44	0	0	0	0
328987312	11.79	1.32	0	0	0	0
328987352	8.67	1.36	0	0	0	0
328987356	8.46	2.05	0	0	0	0
328987385	7.04	2.36	0	0	0	0
328987403	6.35	1.12	0	0	0	0
328987515	3.43	1.01	0	0	0	0
328987538	2.88	1.30	0	0	0	0
328987546	2.77	1.13	0	0	0	0
328987563	2.40	1.33	0	0	0	0
328987790	53.70	5.63	0	0	0	0
328987801	22.73	2.51	0	0	0	0
328987802	22.73	2.28	0	0	0	0
328987805	22.26	3.46	0	0	0	0
328987820	17.84	2.52	0	0	0	0
328987826	16.08	1.89	0	0	0	0
328987836	13.00	2.48	0	0	0	0
328987858	10.45	2.29	0	0	0	0
328987859	10.43	2.67	0	0	0	0
328987887	7.58	2.02	0	0	0	0
328987896	6.68	1.14	0	0	0	0
328987928	5.00	1.35	0	0	0	0
328987933	4.73	0.88	0	0	0	0
328987944	3.86	1.75	0	0	0	0
328987957	3.12	0.75	0	0	0	0
328988107	11.95	3.18	0	0	0	0
328988132	4.05	0.91	0	0	0	0
328988133	3.80	1.49	0	0	0	0
328988135	3.33	1.97	0	0	0	0
328988196	10.30	2.41	0	0	0	0
328988293	5.44	1.73	0	2	0	0
328988301	3.62	1.70	0	0	0	0
328988346	6.24	1.77	0	0	0	0
328988809	10.00	1.62	1	0	0	0
328988869	2.70	1.16	0	0	0	0
328988879	2.40	1.18	0	0	0	0.559
328988958	252.88	15.30	1	0	0	0
328988962	17.01	2.54	0	0	0	0
328988970	13.54	1.53	0	0	0	0
328988972	12.82	2.32	0	0	0	0
328989005	4.82	0.86	0	0	0	0
328989032	2.06	0.53	0	0	0	0
328989147	13.33	1.83	1	0	0	0
328989191	4.42	1.74	0	0	0	0
328989198	3.93	1.42	0	0	0	0
328989204	3.30	1.24	0	0	0	0
328989368	3.98	1.08	0	0	0	0
328989581	17.16	4.06	0	1	0	0
328989582	17.04	2.50	0	6	0	0
328989596	10.26	1.70	0	0	0	11.954
328989602	8.03	4.27	0	0	0	19.512
328989616	2.62	1.91	0	7	0	0
328989635	24.58	3.70	0	0	0	0
328989636	24.40	2.56	0	0	0	0
328989637	23.51	2.21	0	0	0	0
328989638	22.91	2.76	0	0	0	0
328989639	22.39	2.74	0	0	0	0.1
328989666	7.01	1.46	0	0	0	0
328989667	6.77	1.17	0	0	0	0
328989688	3.15	0.97	0	0	0	0
328989790	14.61	1.84	0	0	0	0
328989794	13.92	2.37	0	0	0	0
328989810	11.11	1.86	0	0	0	0
328989819	9.60	4.19	0	0	0	0
328989997	15.03	2.51	0	0	0	0
328990053	5.26	1.83	0	0	0	0
328990065	4.47	1.11	0	0	0	0
328990069	4.21	0.94	0	0	0	0
328990083	3.08	0.68	0	0	0	0
328990085	3.01	2.14	0	0	0	0
328990165	4.94	1.21	0	0	0	0
328990357	13.96	7.89	0	0	0	0
328990392	3.60	1.13	0	0	0	0
328990407	2.07	1.39	0	0	0	0
328990537	2.52	0.83	0	0	0	0
328990708	2.34	1.04	0	0	0	0
328991045	28.18	3.54	0	0	0	0
328991046	28.11	3.10	0	0	0	0
328991052	13.67	2.19	0	3	0	0
328991053	13.61	2.31	0	0	0	0
328991056	12.24	2.10	0	0	0	0
328991062	7.61	2.10	0	0	0	0
328991075	2.85	0.67	0	0	0	0
328991076	2.63	0.60	0	0	0	0
328991110	17.49	1.93	0	0	0	0
328992017	15.37	2.18	0	0	0	0
328992021	11.50	2.13	0	0	0	0
328992026	10.41	1.68	0	0	0	0
328992050	7.16	1.79	0	0	0	0
328992063	6.06	1.59	0	0	0	0
328992078	5.04	1.06	0	0	0	0
328992104	3.06	0.72	0	0	0	0
328992187	15.99	3.10	0	0	0	0
328992325	12.17	1.36	0	0	0	0
328992415	4.01	1.52	0	0	0	0
328992650	5.17	0.82	0	0	0	0
328992671	4.26	2.11	0	0	0	0
328992828	11.70	1.90	0	0	0	0
328992829	10.26	2.66	0	0	0	0
328992863	9.06	3.47	0	0	0	0
328993014	2.11	0.60	0	0	0	0
328993015	2.10	0.82	0	0	0	0
328993340	6.09	1.03	0	0	0	0
328993536	8.41	1.39	0	2	0	0
328993571	4.57	2.55	0	0	0	0.1
328993904	3.05	0.63	0	0	0	0
328993941	2.09	1.11	0	0	0	0
328994122	2.95	2.20	0	0	0	0
328994585	5.82	3.18	0	0	0	0
328994957	24.51	3.73	0	0	0	0
328995199	4.65	1.51	0	0	0	0
328995229	3.37	0.88	0	0	0	0
328995240	2.97	0.90	0	0	0	0
328995276	2.47	1.51	0	0	0	0
328995289	2.27	1.38	0	0	0	0
328995585	46.39	2.84	0	0	0	0
328995662	3.54	1.86	0	0	0	0
328995825	2.91	0.64	0	0	0	0
328995923	76.09	5.25	0	0	0	0
328995929	10.63	1.51	0	0	0	0
328995931	8.83	1.29	0	0	0	0
328995933	8.75	1.50	0	0	0	0
328995974	3.09	1.05	0	0	0	0
328996524	31.36	3.80	0	0	0	0
328996526	28.16	3.99	0	0	0	0
328996528	21.52	4.41	0	0	0	0
328996530	18.23	2.14	0	0	0	0
328996531	16.75	3.27	0	0	0	0
328996537	3.46	0.73	0	3	0	2.225
328996566	9.94	2.08	0	0	0	0
328996571	9.62	1.54	0	0	0	0
328996580	8.81	1.79	0	0	0	0
328996581	8.79	1.32	0	0	0	0
328996594	7.68	1.18	0	0	0	0
328996613	6.21	1.66	0	0	0	0
328996623	5.01	1.13	0	0	0	0
328996641	4.16	0.96	0	0	0	0
328996683	2.83	0.98	0	0	0	0
328996873	2.70	0.85	0	0	0	0
329014384	13229.26	149.27	5	0	0	0
329014385	379.29	12.18	0	0	0	0
329014386	276.75	11.71	0	0	0	0
329014387	211.49	8.64	0	0	0	0
329014390	116.89	6.73	0	0	0	0
329014392	72.50	6.62	0	0	0	0
329014393	64.78	6.42	0	0	0	0
329014396	55.42	7.08	0	0	0	0
329014398	46.96	3.17	0	0	0	0
329014410	24.21	3.12	0	0	0	0
329014414	19.49	4.28	0	0	0	0
329014416	19.71	3.21	0	0	0	0
329014421	15.17	2.53	0	0	0	0
329014429	13.82	1.46	0	0	0	0
329014435	13.13	2.68	0	0	0	0
329014533	5.35	0.97	0	0	0	0
329014603	3.41	1.03	0	0	0	0
329014608	3.20	1.23	0	0	0	0
329014689	2.21	0.67	0	0	0	0
329016195	5301.24	86.76	1	1	0	0.1
329016196	4237.85	104.00	2	7	0	0.1
329016197	1549.44	38.31	0	0	0	0
329016198	730.89	21.63	0	0	0	0
329016199	645.12	25.21	0	0	0	0
329016201	271.65	11.47	0	0	0	0
329016202	249.91	9.74	0	0	0	0
329016205	121.91	7.51	0	0	0	0
329016206	115.66	8.06	0	0	0	0
329016208	112.67	11.63	0	0	0	0
329016211	67.30	5.05	0	0	0	0
329016213	59.70	5.01	0	0	0	0
329016214	59.71	5.80	0	0	0	0.179
329016216	55.42	3.58	0	0	0	0
329016218	53.68	4.78	0	0	0	0
329016222	44.98	4.13	1	0	0	0
329016223	44.01	5.18	0	0	0	0
329016225	38.83	3.28	0	0	0	0
329016226	38.81	3.92	0	0	0	0
329016227	38.46	3.41	0	0	0	0
329016228	38.35	3.98	0	0	0	0
329016230	37.81	2.93	0	0	0	0
329016231	33.92	5.10	0	1	0	0.1
329016236	31.71	4.51	0	0	0	0
329016238	26.54	3.85	0	0	0	0
329016242	25.88	3.35	0	0	0	0
329016244	25.60	2.25	0	0	0	0
329016252	20.02	2.85	0	0	0	0
329016254	18.99	3.65	0	0	0	0
329016255	18.47	3.91	0	0	0	0.1
329016256	18.07	3.71	0	0	0	0
329016264	13.41	2.37	0	0	0	0
329016266	12.65	2.01	0	0	0	0
329016276	11.29	1.49	0	0	0	0
329016280	10.55	1.39	0	0	0	0
329016281	10.53	1.77	0	3	0	17.678
329016284	10.20	1.17	0	0	0	0
329016285	10.18	1.44	0	0	0	0
329016286	9.68	1.28	0	0	0	0
329016291	8.90	1.24	0	0	0	0
329016300	8.45	1.23	0	0	0	0
329016301	8.43	1.19	0	0	0	0
329016310	7.43	1.17	0	0	0	0
329016323	6.61	1.88	0	0	0	0
329016325	6.50	1.14	0	1	0	0
329016338	5.71	1.53	0	0	0	0
329016348	5.07	0.96	0	0	0	0
329016363	4.56	0.81	0	0	0	0
329016371	4.26	0.94	0	0	0	0
329016375	4.19	0.99	0	0	0	0
329016389	3.74	0.79	0	0	0	0
329016425	3.02	0.97	0	0	0	0
329016427	2.99	1.11	0	0	0	0
329016433	2.94	0.73	0	0	0	0
329016438	2.79	0.95	0	0	0	0
329016462	2.49	0.72	0	0	0	0
329016465	2.46	0.91	0	0	0	0
329016503	2.19	0.65	0	0	0	0
329016508	2.15	0.79	0	0	0	0
329016518	2.05	1.01	0	0	0	0
329018549	3109.69	56.20	1	0	0	0.1
329018559	140.78	11.00	0	0	0	0
329018561	123.73	6.51	0	0	0	0
329018575	55.08	5.20	0	0	0	0
329018588	41.23	2.67	0	0	0	0.4
329018594	38.13	2.96	0	0	0	0
329018611	29.34	2.62	0	0	0	0
329018631	23.83	3.10	0	0	0	0
329018635	23.31	2.46	0	0	0	0
329018729	12.42	1.90	0	0	0	0
329018839	6.72	1.24	0	0	0	0
329018850	6.47	1.55	0	0	0	0
329019137	3.15	0.95	0	0	0	0
329019367	2.09	0.59	0	0	0	0
329021780	6620.76	58.63	1	0	0	0
329021783	353.99	13.88	0	0	0	0
329021876	12.43	1.73	0	0	0	0
329021925	6.09	1.08	0	0	0	0
329026676	46699.65	587.08	3	0	0	0.603
329026677	2144.77	40.11	1	0	0	0
329026678	1464.49	53.02	0	0	0	0
329026680	913.75	26.86	1	0	0	0
329026681	893.80	30.66	1	0	0	0
329026682	675.24	36.25	1	0	0	0
329026683	679.05	19.65	1	0	0	0
329026684	599.24	20.26	1	0	0	0
329026685	458.98	23.83	0	0	0	0.1
329026689	164.86	10.87	0	0	0	0
329026695	104.65	6.06	1	0	0	0
329026697	102.32	6.07	0	0	0	0
329026698	98.14	9.68	0	0	0	0
329026699	98.37	5.45	0	0	0	0
329026702	91.81	4.61	0	1	0	0
329026711	45.85	5.68	0	0	0	0
329026712	68.37	5.47	0	1	0	0
329026715	63.96	4.25	0	0	0	0
329026718	59.34	4.52	0	0	0	0
329026723	54.17	4.56	0	0	0	0
329026733	43.75	3.35	0	0	0	0
329026740	38.66	5.03	0	0	0	0
329026741	38.70	5.13	0	0	0	0
329026742	38.52	2.71	0	0	0	0
329026743	38.43	3.31	0	0	0	0
329026753	31.28	3.72	0	0	0	0
329026758	27.75	3.10	0	0	0	0
329026763	26.15	2.64	0	0	0	0
329026769	24.93	2.30	0	0	0	0
329026776	24.28	2.08	1	0	0	0
329026779	23.23	2.11	0	0	0	0
329026782	22.66	2.08	0	0	0	0
329026786	21.81	1.94	0	0	0	0
329026797	20.59	1.82	0	0	0	0
329026800	20.49	2.21	0	0	0	0
329026802	19.40	1.77	0	0	0	0
329026820	17.17	2.59	0	0	0	0
329026821	17.14	2.90	0	0	0	0
329026833	16.24	1.55	0	0	0	0
329026869	13.16	1.58	0	0	0	0
329026878	12.51	2.36	0	0	0	0
329026905	11.40	1.35	0	1	0	0
329026930	10.59	1.70	0	0	0	0
329026971	9.02	1.29	0	0	0	0
329026986	8.72	1.47	0	0	0	0
329026990	8.59	1.20	0	0	0	0
329026996	8.42	1.47	0	0	0	0
329026997	8.42	1.23	0	0	0	0
329027016	7.76	1.17	0	0	0	0
329027112	6.30	0.95	0	0	0	0
329027117	6.27	1.12	0	0	0	0
329027129	6.12	1.32	0	0	0	0
329027185	5.59	1.03	0	0	0	0
329027238	5.16	1.22	0	0	0	0
329027247	5.10	1.28	0	0	0	0
329027372	4.24	0.82	0	0	0	0
329027399	4.10	0.86	0	0	0	0
329027440	3.92	0.79	0	0	0	0
329027531	3.50	0.72	0	0	0	0
329027646	3.06	0.86	0	0	0	0
329027743	2.76	0.72	0	0	0	0
329027795	2.65	0.65	0	0	0	0
329027800	2.64	0.91	0	0	0	0
329027938	2.31	0.67	0	0	0	0
329027972	2.27	0.60	0	0	0	0
329031377	91.38	7.23	0	0	0	0
329037121	437.63	25.33	0	0	0	0
329037122	230.81	13.73	0	2	0	0.1
329037123	227.09	12.56	1	0	0	0
329037124	125.38	8.27	0	0	0	0
329037125	106.35	7.37	0	0	0	0
329037129	38.52	6.51	0	0	0	0
329037130	37.88	2.96	1	1	0	0
329037131	35.18	5.16	0	0	0	0
329037132	31.08	4.13	0	0	0	0
329037135	28.79	2.37	0	0	0	0
329037139	25.30	2.42	0	0	0	0
329037144	24.44	2.42	0	0	0	0
329037153	18.65	2.77	0	0	0	0
329037154	18.45	2.21	0	0	0	0
329037162	14.48	4.15	0	0	0	0
329037172	12.61	1.59	0	0	0	0
329037173	12.10	1.93	0	0	0	0
329037179	10.74	2.24	0	0	0	0
329037192	8.28	1.72	1	2	0	0
329037198	7.84	1.13	0	0	0	0
329037205	7.51	1.22	0	0	0	0
329037210	7.04	1.43	0	0	0	0
329037217	6.33	1.12	0	0	0	0
329037227	5.64	1.57	0	0	0	0
329037228	5.59	1.67	0	0	0	0
329037242	5.06	1.09	0	0	0	0
329037255	4.39	1.73	0	0	0	0
329037267	4.02	0.94	0	0	0	0
329037274	3.94	0.86	0	0	0	0
329037288	3.66	1.15	0	0	0	0
329037320	3.18	0.96	0	0	0	0
329037333	2.97	1.16	0	0	0	0
329037340	2.92	0.67	0	0	0	0
329037350	2.84	0.96	0	0	0	0
329037390	2.36	0.87	0	0	0	0
329037399	2.34	1.21	0	0	0	0
329037400	2.34	0.67	0	0	0	0
329037419	2.21	1.25	0	0	0	0
329037425	2.17	0.68	0	0	0	0
329037431	2.15	0.78	0	0	0	0
329037446	2.06	0.68	0	0	0	0
329037449	2.04	0.83	0	0	0	0
329043257	132.24	9.08	0	0	0	0
329043272	52.65	4.00	0	0	0	0
329043296	32.64	4.44	0	0	0	0
329043330	21.70	1.83	0	0	0	0
329043361	16.40	2.14	0	0	0	0
329043401	11.53	2.41	0	0	0	0
329043499	6.42	1.27	0	0	0	0
329043527	5.57	1.06	0	0	0	0
329043547	5.15	1.22	0	0	0	0
329043609	4.12	1.47	0	0	0	0
329043635	3.84	0.91	0	0	0	0
329043644	3.77	0.78	0	0	0	0
329043652	3.70	0.82	0	0	0	0
329043879	2.29	0.54	0	0	0	0
329043932	2.08	0.87	0	0	0	0
329047269	247.16	7.37	1	0	0	0
329047277	88.97	4.77	1	0	0	0
329047321	34.70	3.55	0	0	0	0
329047324	33.44	2.41	0	0	0	0
329047326	32.24	6.45	0	0	0	0
329047344	25.92	3.22	0	0	0	0
329047382	16.98	2.03	0	0	0	0
329047462	9.84	1.59	0	0	0	0
329047472	9.14	1.51	0	0	0	0
329047482	8.44	1.13	0	0	0	0
329047580	5.45	1.05	0	0	0	0
329047677	4.21	0.91	0	0	0	0
329047744	3.62	0.71	0	0	0	0
329047780	3.39	0.79	0	0	0	0
329047888	2.77	0.84	0	0	0	0
329047918	2.65	1.10	0	0	0	0
329047969	2.44	1.07	0	0	0	0
329048012	2.34	0.82	0	0	0	0
329052507	6.12	1.08	0	0	0	0
329052632	3.21	0.95	0	0	0	0
329054723	3356.06	44.04	0	0	0	0
329054724	697.37	28.93	1	0	0	0
329054725	455.98	27.27	0	0	0	0
329054726	482.83	20.94	0	0	0	0
329054727	409.46	14.35	0	0	0	0
329054728	356.18	26.47	0	0	0	0
329054729	352.79	13.05	1	0	0	0
329054730	229.06	17.13	0	0	0	0
329054733	155.20	9.75	1	0	0	0
329054734	144.94	14.45	0	0	0	0
329054741	65.10	5.70	1	0	0	0
329054742	64.34	5.28	0	0	0	0
329054746	53.66	5.88	0	0	0	0
329054749	49.92	6.23	0	0	0	0
329054755	34.84	2.70	0	0	0	0
329054756	33.61	4.58	0	0	0	0
329054762	29.47	3.91	0	0	0	0
329054764	29.55	3.62	0	0	0	0
329054770	25.77	3.27	0	0	0	0
329054773	23.98	3.35	0	0	0	0
329054774	24.20	3.28	0	0	0	0
329054778	23.79	3.46	0	0	0	0
329054789	17.98	1.97	0	0	0	0
329054792	17.76	2.80	0	0	0	0
329054798	16.58	1.84	0	0	0	0
329054801	16.20	2.60	0	0	0	0
329054804	15.72	2.86	0	0	0	0
329054816	13.14	3.10	0	0	0	0
329054824	12.64	2.30	0	0	0	0.641
329054825	12.63	1.91	0	0	0	0
329054826	12.61	2.63	0	0	0	0
329054828	12.49	2.41	0	0	0	0
329054838	11.09	1.55	0	0	0	0
329054841	11.01	1.48	0	0	0	0
329054843	10.83	1.57	0	0	0	0
329054847	10.43	1.16	0	0	0	0
329054853	10.02	1.59	0	0	0	0
329054854	10.06	1.39	0	0	0	0
329054857	9.77	1.79	0	0	0	0
329054858	9.77	1.41	0	0	0	0
329054863	9.66	1.45	0	0	0	0
329054872	9.34	1.78	0	0	0	0
329054879	8.72	1.44	0	0	0	0
329054885	8.43	1.90	0	0	0	0
329054916	7.13	1.63	0	0	0	0
329054921	6.94	1.62	0	0	0	0
329054924	6.82	1.14	0	0	0	0
329054928	6.79	1.21	0	0	0	0
329054932	6.69	1.19	0	0	0	0
329054936	6.57	1.82	0	0	0	0
329054942	6.35	1.34	0	0	0	0
329054949	6.29	1.09	0	0	0	0
329054952	6.25	1.62	0	0	0	0
329054953	6.25	1.86	0	0	0	0
329054966	5.94	1.23	0	0	0	0
329054969	5.78	0.97	0	0	0	0
329054970	5.75	1.44	0	0	0	0
329054974	5.73	1.11	0	0	0	0
329054978	5.70	1.48	0	0	0	0
329054985	5.47	1.31	0	0	0	0
329054986	5.41	1.47	0	0	0	0
329054996	5.23	1.03	0	0	0	0
329054998	5.21	1.47	0	0	0	0
329055032	4.53	1.64	0	0	0	0
329055053	4.34	0.85	0	0	0	0
329055063	4.21	1.32	0	0	0	0
329055067	4.17	1.67	0	0	0	0
329055081	3.98	0.77	0	0	0	0
329055090	3.89	0.87	0	0	0	0
329055091	3.88	1.12	0	0	0	0
329055115	3.66	0.82	0	0	0	0
329055116	3.65	0.98	0	0	0	0
329055132	3.56	0.90	0	0	0	0
329055135	3.55	0.73	0	0	0	0
329055138	3.53	0.99	0	0	0	0
329055140	3.52	1.03	0	0	0	0
329055141	3.51	1.54	0	0	0	0
329055147	3.47	0.70	0	0	0	0
329055152	3.42	0.79	0	0	0	0
329055153	3.41	1.12	0	0	0	0
329055154	3.38	0.74	0	0	0	0
329055155	3.38	0.89	0	0	0	0
329055163	3.35	0.76	0	0	0	0
329055167	3.34	1.13	0	0	0	0
329055173	3.32	0.70	0	0	0	0
329055174	3.31	0.75	0	0	0	0
329055190	3.23	0.72	0	0	0	0
329055195	3.20	0.74	0	0	0	0
329055207	3.11	0.74	0	0	0	0
329055217	3.05	0.91	0	0	0	0
329055219	3.04	0.76	0	0	0	0
329055225	3.02	1.11	0	0	0	0
329055237	2.94	0.95	0	0	0	0
329055259	2.83	0.87	0	0	0	0
329055301	2.59	0.61	0	0	0	0
329055306	2.55	0.61	0	0	0	0
329055345	2.40	0.86	0	0	0	0
329055367	2.32	0.58	0	0	0	0
329055384	2.27	0.65	0	0	0	0
329055398	2.25	0.82	0	0	0	0
329055418	2.18	0.81	0	0	0	0
329055447	2.10	0.60	0	0	0	0
329055454	2.07	0.62	0	0	0	0
329055472	2.02	0.54	0	0	0	0
329056724	0.55	0.31	0	0	0	0.641
329058703	1021.69	29.84	1	0	0	0
329058704	807.53	26.33	1	1	0	0
329058716	50.32	4.39	0	0	0	0
329058726	30.04	3.15	0	0	0	0
329058731	26.37	4.35	0	0	0	0
329058739	23.75	3.47	0	0	0	0
329058740	22.84	2.10	0	0	0	0
329058755	17.86	3.43	0	0	0	0
329058772	12.61	1.36	0	0	0	0
329058781	11.27	2.11	0	0	0	0
329058797	9.07	1.18	0	0	0	0
329058801	8.83	1.57	0	0	0	0.1
329058816	7.52	1.15	0	0	0	0
329058826	6.95	1.20	0	0	0	0
329058856	5.41	0.95	0	0	0	0
329058869	5.01	1.12	0	0	0	0
329058909	4.08	1.33	0	0	0	0
329058946	3.50	0.74	0	0	0	0.217
329058985	2.99	0.84	0	0	0	0
329059035	2.51	0.83	0	0	0	0
329059076	2.26	0.66	0	0	0	0
329060769	1649.99	56.28	2	0	0	0
329060770	1360.43	48.27	1	0	0	0
329060771	1229.61	30.89	1	0	0	0
329060772	1154.42	35.41	0	2	0	0
329060773	575.38	32.40	1	0	0	0
329060774	384.74	16.67	1	1	0	0
329060775	284.73	17.48	0	0	0	0
329060776	174.98	7.19	0	0	0	0
329060778	153.53	9.55	1	0	0	0
329060779	126.92	7.23	0	0	0	0
329060780	116.70	6.91	0	0	0	0
329060782	103.16	12.32	0	0	0	0
329060783	96.36	6.78	0	0	0	0
329060784	93.68	9.19	1	0	0	0
329060785	88.11	5.56	0	0	0	0
329060786	86.25	7.74	0	0	0	0
329060787	79.25	4.64	0	0	0	0
329060793	66.58	5.73	1	0	0	0
329060795	61.56	4.82	0	0	0	0
329060798	55.81	5.30	0	0	0	0
329060799	55.07	6.59	0	0	0	0
329060800	53.93	4.73	1	0	0	0
329060801	53.85	3.93	0	3	0	1.98
329060802	52.09	4.64	0	0	0	0
329060803	51.89	4.81	0	0	0	0
329060804	50.92	3.26	0	0	0	0
329060805	48.99	4.75	0	0	0	0
329060806	48.02	3.58	0	0	0	0
329060808	42.78	4.41	0	0	0	0
329060809	35.94	5.99	0	0	0	0
329060810	40.97	5.82	0	0	0	0
329060814	39.42	4.36	0	0	0	0
329060821	37.34	4.02	0	0	0	0
329060825	35.41	3.08	0	0	0	0
329060826	34.37	4.25	0	0	0	0
329060828	33.31	3.04	0	0	0	0
329060829	32.80	2.81	0	0	0	0
329060834	30.19	3.76	0	0	0	0
329060835	29.09	2.60	0	0	0	0
329060838	28.06	2.07	0	0	0	0
329060841	26.63	2.81	0	0	0	0
329060844	25.20	2.00	0	0	0	0
329060848	23.17	2.44	0	0	0	0
329060857	19.31	1.86	0	0	0	0
329060868	14.93	1.98	0	0	0	0
329060870	14.66	2.18	0	0	0	0
329060871	14.35	1.57	0	0	0	0
329060872	14.23	2.53	0	0	0	0
329060878	13.59	1.54	0	0	0	0
329060879	13.38	1.65	0	0	0	0
329060881	12.98	1.66	0	0	0	0
329060882	12.87	1.49	0	0	0	0
329060894	10.91	1.58	0	0	0	0
329060905	9.50	2.64	0	0	0	0
329060908	9.76	1.72	0	0	0	0
329060912	9.46	1.70	0	0	0	0
329060925	8.18	1.63	0	0	0	0
329060928	8.18	1.20	0	0	0	0
329060931	8.03	1.05	0	0	0	0
329060932	8.01	1.12	0	0	0	0
329060938	7.65	2.00	0	0	0	0
329060950	7.14	1.49	0	0	0	0
329060968	6.53	1.43	0	0	0	0
329060993	5.68	0.91	0	0	0	0
329061014	5.17	1.34	0	0	0	0
329061020	5.08	1.24	0	0	0	0
329061027	4.98	1.07	0	0	0	0
329061043	4.73	0.89	0	0	0	0
329061068	4.42	1.23	0	0	0	0
329061078	4.25	0.90	0	0	0	0
329061085	4.20	1.01	0	0	0	0
329061086	4.19	1.51	0	0	0	0
329061100	4.04	0.85	0	0	0	0
329061102	4.02	0.76	0	0	0	0
329061109	3.91	1.38	0	0	0	0
329061115	3.85	0.82	0	0	0	0
329061129	3.69	0.93	0	0	0	0
329061132	3.67	0.84	0	0	0	1.98
329061153	3.51	1.06	0	0	0	0
329061157	3.43	0.74	0	0	0	0
329061170	3.26	1.12	0	0	0	0
329061176	3.23	0.84	0	0	0	0
329061184	3.13	1.10	0	0	0	0
329061186	3.13	0.91	0	0	0	1.98
329061187	3.13	0.92	0	0	0	0
329061188	3.12	0.86	0	0	0	0
329061191	3.11	0.68	0	0	0	0
329061195	3.06	0.78	0	0	0	0
329061202	3.00	1.29	0	0	0	0
329061205	2.97	1.12	0	0	0	0
329061215	2.89	1.34	0	0	0	0
329061217	2.88	1.08	0	0	0	0
329061226	2.81	1.09	0	0	0	0
329061232	2.77	0.68	0	0	0	0
329061233	2.77	0.67	0	0	0	0
329061311	2.24	0.73	0	0	0	0
329061316	2.12	0.88	0	0	0	0
329061329	2.14	0.80	0	0	0	0
329061346	2.04	0.57	0	0	0	0
329061354	2.02	1.17	0	0	0	0
329063644	1092.85	37.98	0	0	0	0
329063645	146.75	11.43	0	0	0	0
329063646	130.04	11.13	0	0	0	0
329063647	128.46	11.09	0	0	0	0
329063648	117.58	9.27	0	0	0	0
329063649	77.24	5.15	0	0	0	0
329063651	45.72	3.20	0	0	0	0
329063655	22.50	2.58	0	0	0	0
329063656	20.62	2.28	0	0	0	0
329063657	20.35	2.22	0	0	0	0
329063672	13.19	1.51	0	0	0	0
329063673	12.34	1.81	0	0	0	0
329063693	6.41	0.95	0	0	0	0
329063701	4.98	1.40	0	0	0	0
329063703	4.84	1.07	0	0	0	0
329063704	4.79	0.94	0	0	0	0
329063719	3.93	0.84	0	0	0	0
329063720	3.88	0.79	0	0	0	0
329063742	2.72	0.71	0	0	0	0
329063756	2.40	0.59	0	0	0	0
329063771	2.17	0.60	0	0	0	0
329063780	2.04	0.73	0	0	0	0
329064459	654.20	17.59	1	0	0	0
329064460	367.29	10.94	1	0	0	1.327
329064462	287.88	11.35	0	0	0	0
329064463	239.17	12.45	0	0	0	0
329064464	233.40	11.66	0	0	0	0
329064466	179.93	5.76	0	0	0	0
329064471	150.70	6.88	0	0	0	0
329064473	132.01	5.27	0	0	0	5.401
329064474	130.58	6.66	1	0	0	0.072
329064477	94.40	5.70	0	0	0	0
329064478	87.25	4.04	0	0	0	5.401
329064486	62.53	4.89	0	0	0	0
329064487	63.40	4.70	0	0	0	0
329064493	49.28	5.06	0	0	0	0
329064494	47.77	3.50	0	0	0	0
329064499	41.41	2.65	0	0	0	0
329064502	38.29	3.29	0	0	0	0
329064506	35.06	2.74	0	0	0	0
329064512	33.47	3.08	0	0	0	0.68
329064528	25.90	3.05	0	0	0	0
329064537	23.11	2.36	0	0	0	0
329064543	22.24	1.83	0	2	0	0
329064544	21.92	1.91	0	0	0	0
329064547	21.33	1.75	0	0	0	0
329064607	13.51	1.36	0	0	0	0
329064612	13.19	1.79	0	0	0	0
329064640	11.10	1.40	0	0	0	0
329064642	10.89	1.98	0	0	0	0
329064659	10.46	1.24	0	0	0	5.401
329064685	9.60	1.75	0	0	0	5.401
329064695	9.32	1.35	0	0	0	0
329064696	9.23	1.23	0	0	0	0
329064703	8.87	1.17	0	0	0	0
329064717	8.33	1.68	0	0	0	0
329064786	6.78	1.03	0	0	0	0
329064826	6.15	1.00	0	0	0	0
329064834	6.07	1.03	0	0	0	0
329064849	5.85	1.43	0	0	0	0
329064864	5.70	0.94	0	0	0	0
329064878	5.56	1.02	0	0	0	0
329064956	4.68	1.01	0	0	0	0
329064998	4.41	0.87	0	0	0	0
329065027	4.22	0.87	0	0	0	0
329065150	3.48	1.06	0	0	0	0
329065222	3.17	0.98	0	0	0	0
329065257	3.00	0.81	0	0	0	0
329065313	2.79	0.68	0	0	0	0
329065360	2.63	0.75	0	0	0	0
329065420	2.42	0.97	0	0	0	0
329069248	136.30	10.76	1	0	0	0.554
329069249	75.27	4.39	0	0	0	0
329069252	49.44	6.79	1	0	0	0
329069253	48.85	5.44	0	0	0	0.554
329069254	40.57	3.75	1	0	0	0
329069255	39.75	4.05	1	0	0	0
329069260	25.03	2.78	0	0	0	0
329069262	24.84	2.27	0	0	0	0.2
329069263	23.40	3.42	0	0	0	0
329069264	21.05	2.30	1	0	0	0.554
329069272	17.72	2.05	1	0	0	0
329069275	10.53	3.66	0	0	0	0
329069276	15.45	2.28	0	0	0	0.554
329069277	15.11	1.65	0	0	0	0
329069278	15.07	2.50	0	0	0	0
329069279	14.63	1.49	0	0	0	0.1
329069281	14.51	3.11	0	0	0	0
329069286	13.03	1.50	0	0	0	0.1
329069290	12.04	1.71	0	0	0	0
329069294	11.37	1.46	0	0	0	0
329069296	10.46	2.37	0	0	0	0
329069298	9.71	1.30	0	0	0	0.1
329069300	8.92	1.81	0	0	0	0
329069301	8.89	1.23	0	0	0	0
329069302	8.78	1.62	0	0	0	0
329069311	7.02	1.92	0	0	0	0
329069327	5.92	1.21	0	0	0	0
329069336	5.22	1.02	0	0	0	0
329069342	5.01	0.89	0	0	0	0
329069350	4.52	0.89	0	0	0	0.1
329069351	4.45	1.05	0	0	0	0
329069360	4.05	0.97	0	0	0	0.1
329069362	4.00	0.79	0	0	0	0
329069365	3.75	0.81	0	0	0	0.1
329069366	3.75	0.77	0	0	0	0.1
329069378	3.38	1.31	0	0	0	0
329069386	3.09	0.83	0	0	0	0
329069387	3.09	0.90	0	0	0	0.1
329069401	2.87	0.71	0	0	0	0
329069402	2.86	0.74	0	0	0	0
329069404	2.73	0.86	0	0	0	0
329069410	2.66	1.15	0	0	0	0
329069426	2.37	0.67	0	0	0	0
329069427	2.27	0.60	0	0	0	0
329069435	2.16	0.56	0	0	0	0
329069966	3726.77	92.23	2	13	0	0
329069967	3046.69	76.03	1	8	0	0
329069968	2435.94	71.76	6	1	0	0
329069969	504.57	20.97	0	0	0	0
329069970	499.89	16.76	5	2	0	0
329069971	322.30	24.44	0	4	0	0.1
329069972	145.38	11.28	0	0	0	0
329069974	105.43	6.37	0	0	0	0
329069976	84.51	5.53	0	0	0	0
329069977	78.36	6.91	4	0	0	0
329069978	75.39	6.54	0	0	0	0
329069980	74.99	4.09	0	2	0	0
329069981	73.86	6.13	1	0	0	0
329069982	61.07	4.37	0	0	0	0
329069983	59.15	5.86	1	2	0	0
329069987	46.89	3.88	0	0	0	0
329069991	32.13	3.92	0	0	0	0
329069992	31.59	3.46	0	0	0	0
329069995	27.46	2.71	0	0	0	0
329069996	27.43	2.85	0	0	0	0
329069998	24.33	2.74	0	0	0	0
329069999	24.05	2.74	0	0	0	0
329070002	20.79	2.89	0	0	0	0
329070008	16.95	3.05	0	0	0	0
329070012	15.93	2.35	0	0	0	0
329070020	15.13	1.70	0	0	0	0
329070025	12.29	1.48	0	3	0	0
329070028	11.92	1.49	0	0	0	0
329070029	11.73	1.51	0	0	0	0
329070030	11.60	1.47	0	0	0	0
329070035	10.65	1.64	0	0	0	0
329070038	10.01	1.51	0	0	0	0
329070046	8.62	1.65	0	0	0	0
329070051	8.08	1.51	0	0	0	0
329070059	6.82	1.50	0	0	0	0
329070067	6.47	1.52	0	0	0	0
329070068	6.46	1.31	0	0	0	0
329070071	6.12	1.07	0	0	0	0
329070074	5.84	0.95	0	0	0	0
329070082	5.16	1.00	0	0	0	0
329070086	4.91	1.33	0	0	0	0
329070087	4.84	0.94	0	0	0	0
329070094	4.55	0.98	0	0	0	0
329070099	4.32	1.28	0	0	0	0
329070111	3.83	0.86	0	0	0	0
329070114	3.30	1.24	0	0	0	0
329070116	3.70	0.90	0	0	0	0
329070117	3.68	1.00	0	1	0	0
329070118	3.65	0.87	0	0	0	0
329070122	3.60	1.05	0	0	0	0
329070123	3.60	1.09	0	0	0	0
329070128	3.48	1.02	0	0	0	0
329070129	3.46	0.86	0	0	0	0
329070141	2.87	0.96	0	0	0	0
329070149	2.77	1.15	0	0	0	0
329070150	2.74	1.28	0	0	0	0
329070154	2.72	0.93	0	0	0	0
329070174	2.37	0.79	0	0	0	0
329070180	2.29	0.59	0	0	0	0
329070186	2.18	1.29	0	0	0	0
329070187	2.21	0.96	0	0	0	0
329070189	2.16	0.62	0	0	0	0
329071192	8.49	1.41	0	0	0	0
329071207	5.12	1.03	0	0	0	1.021
329071801	5629.00	108.47	1	0	0	0
329071802	2505.47	60.42	1	0	0	0
329071803	643.43	26.13	1	0	0	0
329071806	143.26	9.51	0	0	0	0
329071810	73.09	5.84	0	0	0	0
329071815	55.77	5.15	0	0	0	0
329071821	39.37	4.20	0	0	0	0
329071828	31.19	2.79	0	0	0	0
329071838	26.38	2.11	0	0	0	0
329071842	24.36	2.10	0	0	0	0
329071852	21.06	2.18	0	0	0	0
329071856	19.00	2.53	0	0	0	0
329071860	18.05	2.10	0	0	0	0
329071865	16.06	4.12	0	0	0	0
329071890	10.52	1.90	0	0	0	0
329071899	9.92	2.19	0	0	0	0
329071905	9.33	2.19	0	0	0	0
329071923	8.39	1.33	0	0	0	0
329071924	8.34	1.55	0	0	0	0
329071925	8.33	1.75	0	0	0	0
329071941	7.27	1.28	0	0	0	0
329071972	6.04	0.95	0	0	0	0
329071984	5.74	0.91	0	0	0	0
329072049	4.36	0.92	0	0	0	0
329072068	4.08	0.98	0	0	0	0
329072121	3.47	1.03	0	0	0	0
329072124	3.43	1.21	0	0	0	0
329072128	3.40	1.11	0	0	0	0
329072253	2.47	1.19	0	0	0	0
329072255	2.47	0.80	0	0	0	0
329072333	2.15	0.72	0	0	0	0
329072351	2.09	1.22	0	0	0	0
329072371	2.03	0.69	0	0	0	0
329074394	1026.96	33.53	0	0	0	0.1
329074396	449.22	21.23	1	0	0	0
329074398	333.87	15.12	0	0	0	0
329074419	21.32	2.40	0	0	0	0
329074420	19.84	2.73	0	0	0	0
329074470	6.99	1.16	0	0	0	0
329074528	3.67	1.20	0	0	0	0
329074539	3.26	0.82	0	0	0	0
329075502	4132.49	94.55	0	0	0	0
329075503	605.98	21.95	0	0	0	0
329075505	563.84	22.04	1	0	0	0
329075506	451.75	26.87	0	0	0	0.1
329075507	408.48	18.36	0	0	0	0
329075512	203.26	10.50	0	0	0	0
329075514	133.68	6.69	0	0	0	0
329075515	116.43	6.99	0	0	0	0
329075518	100.46	6.16	0	0	0	0
329075521	79.88	7.94	0	0	0	0
329075524	70.20	4.53	0	0	0	0
329075526	66.26	3.65	0	0	0	0
329075530	56.15	5.10	0	0	0	0
329075534	50.15	4.54	0	0	0	0
329075535	50.15	3.47	0	0	0	0
329075543	36.89	2.63	0	0	0	0
329075546	33.64	3.22	0	0	0	0
329075559	26.45	3.54	0	0	0	0
329075575	19.22	1.78	0	0	0	0
329075611	11.04	1.29	0	0	0	0
329075622	10.07	2.03	0	0	0	0
329075637	9.24	1.71	0	0	0	0
329075660	8.28	1.28	0	0	0	0
329075664	8.10	1.36	0	0	0	0
329075700	6.71	1.33	0	0	0	0
329075734	5.79	1.40	0	0	0	0
329075888	3.30	0.76	0	0	0	0
329076072	2.06	0.52	0	0	0	0
329077301	1867.10	48.32	0	0	0	0
329077302	829.84	33.40	0	0	0	0
329077303	251.82	12.27	0	0	0	0
329077305	217.83	7.45	1	0	0	0
329077307	147.80	5.30	0	0	0	0
329077320	65.08	3.73	0	0	0	0
329077334	39.22	3.69	0	0	0	0
329077336	37.62	2.84	0	0	0	0
329077353	25.30	2.46	0	0	0	0
329077385	18.64	1.82	0	0	0	0
329077392	16.74	1.73	0	0	0	0
329077393	16.72	3.88	0	0	0	0
329077395	15.31	1.60	0	0	0	0
329077468	8.86	1.47	0	0	0	0
329077590	4.99	1.09	0	0	0	0
329077651	3.95	0.88	0	0	0	0
329079684	18656.41	190.65	0	0	0	0
329079686	1024.90	31.87	1	0	0	0
329079687	570.01	16.35	0	0	0	0
329079689	218.36	12.48	0	0	0	0
329079692	93.83	5.59	0	0	0	0
329079693	85.88	4.88	0	0	0	0
329079694	83.49	5.13	0	0	0	0
329079695	83.76	8.19	0	0	0	0
329079698	68.44	6.73	0	0	0	0
329079706	45.18	4.72	0	0	0	0
329079717	33.22	3.12	0	0	0	0
329079719	30.69	4.11	0	0	0	0
329079724	26.59	4.92	0	0	0	0
329079725	26.25	4.55	0	0	0	0
329079731	18.38	3.45	0	0	0	0
329079755	13.17	2.28	0	0	0	0
329079768	11.24	1.47	0	0	0	0
329079837	5.66	1.01	0	0	0	0
329079903	4.06	0.94	0	0	0	0
329079913	3.89	0.88	0	0	0	0
329079923	3.71	1.71	0	0	0	0
329079949	3.39	1.17	0	0	0	0
329079981	2.89	0.80	0	0	0	0
329080043	2.31	0.81	0	0	0	0
329080066	2.13	0.74	0	0	0	0
329083341	1180.59	21.40	1	2	0	0
329083342	635.61	13.67	5	8	1	0
329083353	13.77	1.91	0	0	0	0
329083356	10.28	1.89	0	0	0	0
329083360	7.97	4.49	0	0	0	0.1
329083366	4.71	2.56	0	0	0	0.2
329083372	3.36	1.34	0	0	0	0.1
329083377	2.97	0.96	0	0	0	0
329083378	2.80	0.82	0	0	0	0
329083382	2.40	0.56	0	0	0	0
329083383	2.37	1.61	0	0	0	0.1
329083385	2.32	1.10	0	0	0	0.1
329083386	2.20	1.88	0	2	0	0.3
329083387	2.08	1.08	0	0	0	0.1
329083511	6531.46	133.61	0	3	0	0
329083514	159.72	12.42	0	0	0	0
329083547	30.80	3.56	0	0	0	0
329083804	2.10	0.55	0	0	0	0
329085092	45.65	3.90	0	0	0	0
329085113	14.28	2.70	0	0	0	0
329085116	12.88	2.91	0	0	0	0
329085120	11.78	1.95	0	0	0	0
329086711	3412.29	55.67	1	6	0	0
329086716	53.85	4.16	1	3	0	2.324
329086725	31.95	5.74	0	0	0	0
329086727	31.14	3.25	0	0	0	0
329086738	26.78	2.31	0	0	0	0
329086756	15.81	3.15	0	0	0	0
329086759	15.10	1.80	0	0	0	0
329086769	12.45	2.85	0	1	0	0
329086795	8.92	2.46	0	0	0	0
329086813	6.83	2.11	0	0	0	0
329086934	3.18	0.94	0	3	0	0
329087025	2.30	0.99	0	0	0	0
329090155	14.95	3.53	0	0	0	0
329090198	11.51	1.75	0	0	0	0
329090250	8.90	1.23	0	0	0	0
329090366	5.60	1.14	0	0	0	0
329090376	5.48	0.89	0	0	0	0
329090496	3.96	1.62	0	0	0	0
329090674	2.69	1.27	0	0	0	0
329093897	2416.48	42.87	0	1	0	1.128
329093898	1627.84	34.99	0	2	4	4.72
329093904	160.74	9.93	0	0	0	0
329093914	49.67	3.43	0	0	0	0
329093917	42.43	2.88	1	0	0	0
329093921	36.80	6.02	0	0	0	0
329093930	29.90	2.83	0	0	0	0
329093934	27.28	2.76	0	0	0	0
329093935	26.75	3.37	1	2	0	3.628
329093941	21.87	2.17	0	0	0	0
329093946	20.25	2.52	0	0	0	0.237
329093960	16.78	2.70	0	0	0	3.628
329093973	13.08	2.56	0	0	0	0
329093981	11.65	1.65	0	0	0	0.437
329093989	9.55	2.12	0	0	0	0
329094011	7.11	0.98	0	0	0	0
329094030	6.13	1.05	0	0	0	0
329094035	5.88	1.31	0	0	0	0
329094047	5.21	1.46	0	0	0	0
329094064	4.67	1.32	0	0	0	0
329094071	4.52	1.13	0	0	0	0
329094081	3.95	1.55	0	0	0	0
329094091	4.14	0.89	0	0	0	3.391
329094092	4.13	0.80	0	0	0	0
329094098	3.90	0.91	0	0	0	0
329094106	3.67	1.82	0	0	0	0
329094108	3.66	0.75	0	0	0	0
329094124	3.39	0.96	0	0	0	0
329094157	2.98	0.98	0	0	0	0
329094173	2.83	0.91	0	0	0	0
329094188	2.55	0.67	0	0	0	0
329094198	2.42	0.76	0	0	0	0
329094199	2.40	0.80	0	0	0	0
329094204	2.34	1.34	0	0	0	0
329094212	2.30	0.70	0	0	0	0
329094216	2.23	0.72	0	0	0	0
329094219	2.20	0.87	0	0	0	0
329094220	2.19	0.56	0	0	0	0
329094224	2.15	0.61	0	0	0	0
329094281	1.80	0.49	0	1	0	4.483
329094665	0.66	0.35	0	0	0	0
329095500	2117.50	41.16	0	4	0	3.753
329095502	309.01	14.03	0	0	0	0
329095503	156.81	11.01	0	0	0	0
329095506	99.59	11.51	0	0	0	0
329095508	98.02	6.42	0	0	0	0
329095510	86.12	8.22	0	0	0	0
329095511	80.99	6.52	0	0	0	0
329095512	77.51	6.46	0	0	0	0
329095514	58.64	4.37	0	0	0	0
329095518	45.50	3.13	0	0	0	0
329095519	45.07	5.80	0	0	0	0
329095522	42.56	3.38	0	0	0	0
329095525	38.99	3.17	0	0	0	0
329095531	30.95	2.76	0	0	0	0
329095541	25.29	4.91	0	0	0	0
329095557	15.27	3.16	0	0	0	0
329095566	13.68	2.34	0	0	0	0
329095589	7.65	1.18	0	0	0	0
329095594	7.43	1.16	0	0	0	0.1
329095599	7.13	1.32	0	0	0	0
329095618	5.78	1.24	0	0	0	0
329095621	5.95	1.15	0	0	0	0
329095630	5.38	1.28	0	0	0	0
329095643	4.73	1.35	0	0	0	0
329095647	4.67	1.04	0	0	0	0
329095656	4.34	1.16	0	0	0	0
329095662	3.67	1.43	0	0	0	0
329095676	3.85	1.03	0	0	0	0
329095678	3.81	0.89	0	0	0	0
329095680	3.77	1.07	0	0	0	0
329095681	3.76	1.25	0	0	0	0
329095688	3.67	0.98	0	0	0	0
329095691	3.66	1.15	0	0	0	0
329095693	3.61	0.85	0	0	0	0
329095708	3.27	0.79	0	0	0	0
329095712	3.22	0.84	0	0	0	0
329095719	3.12	1.02	0	0	0	0
329095725	2.99	0.87	0	0	0	0.1
329095746	2.64	0.88	0	0	0	0
329095764	2.47	1.06	0	0	0	0
329095776	2.37	0.82	0	0	0	0
329095778	2.37	1.37	0	0	0	0
329095791	2.25	0.99	0	0	0	0
329095792	2.25	0.69	0	0	0	0
329095812	2.09	0.63	0	0	0	0
329097613	819.68	22.89	1	0	0	0
329097614	161.15	8.22	0	0	0	0
329097615	136.02	5.25	0	0	0	0
329097616	133.99	5.78	0	0	0	0
329097617	67.14	4.15	1	0	0	0
329097618	66.87	4.65	0	0	0	0
329097619	64.60	3.02	0	0	0	0
329097627	62.59	3.15	0	0	0	0
329097628	54.94	3.43	1	0	0	0
329097630	48.27	3.76	0	0	0	0
329097631	46.03	3.02	0	0	0	0
329097632	45.00	2.89	0	0	0	0
329097643	29.42	2.52	0	0	0	0
329097646	28.03	2.70	0	0	0	0
329097661	21.59	1.79	0	0	0	0
329097663	20.52	1.77	0	0	0	0
329097665	20.09	2.37	0	0	0	0
329097667	19.97	2.20	0	0	0	0
329097668	19.33	2.07	0	0	0	0
329097673	18.05	1.97	0	0	0	0
329097677	17.51	1.69	0	0	0	0
329097679	17.18	1.76	0	0	0	0
329097680	16.58	1.81	0	0	0	0
329097681	16.32	2.36	0	0	0	0
329097685	15.75	1.55	0	0	0	0
329097704	13.35	1.77	0	0	0	0
329097708	12.61	2.58	0	0	0	0
329097709	12.33	1.55	0	0	0	0
329097724	10.12	1.23	0	0	0	0
329097739	9.27	1.29	0	0	0	0
329097741	9.21	1.27	0	0	0	0
329097749	8.82	1.35	0	0	0	0
329097756	8.51	1.48	0	0	0	0
329097766	8.10	1.19	0	0	0	0
329097788	7.14	1.13	0	0	0	0
329097800	6.88	1.55	0	0	0	0
329097823	6.12	1.13	0	0	0	0
329097836	5.85	0.95	0	0	0	0
329097899	4.98	0.91	0	0	0	0
329097912	4.34	1.74	0	0	0	0
329097919	4.74	0.90	0	0	0	0
329097956	4.37	1.00	0	0	0	0
329097975	4.23	0.76	0	0	0	0
329098008	3.96	1.26	0	0	0	0
329098021	3.84	0.99	0	0	0	0
329098089	3.42	0.78	0	0	0	0
329098096	3.40	1.13	0	0	0	0
329098124	3.27	1.10	0	1	0	0
329098137	3.20	0.79	0	0	0	0
329098150	3.18	2.01	0	0	0	0
329098178	3.02	0.79	0	0	0	0
329098268	2.64	0.77	0	0	0	0
329098274	2.61	0.74	0	0	0	0
329098345	2.36	0.67	0	0	0	0
329098394	2.22	0.77	0	0	0	0
329098409	2.19	0.75	0	0	0	0
329098439	2.10	1.04	0	0	0	0
329098453	2.06	0.89	0	0	0	0
329098474	2.01	0.56	0	0	0	0
329101302	6228.45	107.03	5	16	0	4.312
329101303	288.99	8.74	0	3	0	34.62
329101304	214.74	9.06	0	0	0	0
329101305	200.87	8.89	0	0	0	0
329101306	184.22	9.36	0	0	0	0
329101307	176.39	10.49	0	0	0	0
329101308	113.30	17.89	0	0	0	3.831
329101309	96.81	4.43	0	5	0	34.62
329101311	58.48	3.94	0	3	0	3.226
329101312	54.11	4.35	0	0	0	0
329101313	43.52	3.64	0	0	0	0
329101314	38.40	3.18	0	2	0	9.532
329101315	36.48	5.13	0	1	0	3.831
329101319	23.82	2.23	0	5	0	0
329101320	22.52	2.36	0	3	0	29.676
329101322	21.08	2.18	0	0	0	0
329101323	20.22	3.16	0	2	0	10.606
329101325	19.50	2.23	0	0	0	0
329101329	14.95	2.26	0	0	0	0
329101330	15.83	1.87	0	3	0	0
329101331	15.00	1.64	0	0	0	0
329101340	10.67	1.56	0	0	0	0
329101341	10.07	1.23	0	0	0	0
329101344	9.75	1.43	0	2	0	1.313
329101351	8.04	1.16	0	0	0	0
329101352	7.88	1.11	0	0	0	0
329101353	7.88	1.34	0	4	0	4.9
329101355	7.32	1.40	0	0	0	0
329101357	6.10	1.12	0	0	0	0
329101362	5.83	1.16	0	0	0	0
329101363	5.81	1.03	0	2	0	3.226
329101370	5.18	0.89	0	3	0	2.069
329101371	5.15	1.44	0	0	0	0
329101378	4.50	1.08	0	0	0	0.271
329101392	3.94	1.25	0	0	0	0
329101397	3.68	0.73	0	0	0	0
329101404	3.49	0.88	0	0	0	0
329101410	3.10	1.08	0	0	0	0
329101413	3.19	0.90	0	1	0	0
329101420	2.97	0.96	0	0	0	0.271
329101421	2.96	0.90	0	0	0	0
329101423	2.90	0.81	0	0	0	0
329101439	2.62	0.78	1	2	0	0
329101451	2.46	0.76	0	0	0	0
329101455	2.37	0.70	0	0	0	0
329101469	2.13	0.59	0	0	0	0
329101470	2.13	0.59	0	0	0	0
329102545	1339.41	51.57	0	0	0	0.1
329102546	970.08	34.30	1	0	0	0.151
329102547	903.38	19.39	0	0	0	0
329102548	391.35	19.21	0	0	0	0
329102549	106.75	8.28	0	0	0	0
329102550	99.84	12.47	0	0	0	0
329102552	97.42	5.20	0	0	0	0.1
329102553	85.14	6.60	0	0	0	0
329102555	72.71	4.56	0	0	0	0
329102557	70.56	6.40	0	0	0	0
329102559	68.65	5.87	0	0	0	0.151
329102563	57.86	3.82	0	0	0	0
329102564	55.14	3.74	0	0	0	0
329102565	54.11	3.77	0	0	0	0.151
329102570	45.34	6.18	0	0	0	0
329102572	44.29	3.52	0	0	0	0
329102573	43.48	3.30	0	0	0	0
329102575	41.62	3.55	0	0	0	0
329102580	39.90	2.95	0	0	0	0.1
329102581	39.71	3.40	0	0	0	0
329102585	37.26	3.47	0	0	0	0
329102590	30.83	2.90	0	0	0	0
329102598	28.87	3.06	0	0	0	0
329102601	26.41	2.21	1	0	0	0.151
329102603	24.75	3.44	0	0	0	0
329102622	20.44	2.90	0	0	0	0
329102625	19.37	1.93	0	0	0	0
329102630	17.71	2.01	0	0	0	0
329102631	17.52	1.82	0	0	0	0
329102633	16.01	1.76	0	0	0	0
329102635	15.66	1.76	0	0	0	0
329102637	15.45	1.81	0	0	0	0
329102638	14.74	1.81	0	0	0	0
329102641	14.23	2.05	0	0	0	0
329102646	13.69	1.80	0	0	0	0
329102648	13.48	1.45	0	0	0	0.151
329102655	12.75	1.59	0	0	0	0
329102665	10.97	1.37	0	0	0	0
329102674	10.10	1.43	0	0	0	0
329102677	9.87	2.02	0	0	0	0
329102688	9.11	1.71	0	0	0	0
329102689	9.07	1.41	0	0	0	0
329102690	9.05	1.68	0	0	0	0
329102692	8.65	1.56	0	0	0	0
329102695	8.51	1.26	0	0	0	0
329102700	8.17	1.48	0	0	0	0
329102701	8.17	1.17	0	0	0	0
329102705	8.05	1.48	0	0	0	0
329102710	7.78	1.50	0	0	0	0
329102727	6.97	1.07	0	0	0	0
329102729	6.92	1.26	0	0	0	0
329102746	6.29	2.32	0	0	0	0
329102762	5.85	0.94	0	0	0	0
329102783	5.39	1.33	0	0	0	0
329102825	4.64	0.90	0	0	0	0
329102826	4.63	1.11	0	0	0	0
329102827	4.63	1.02	0	0	0	0
329102835	4.52	1.11	0	0	0	0
329102844	4.37	0.84	0	0	0	0
329102904	3.77	0.80	0	0	0	0
329102933	3.57	0.84	0	0	0	0
329102986	3.20	1.06	0	0	0	0
329103007	3.04	0.89	0	0	0	0
329103017	2.99	1.08	0	0	0	0
329103023	2.93	0.66	0	0	0	0
329103167	2.28	0.54	0	0	0	0
329103205	2.15	1.02	0	0	0	0
329106518	108.33	10.00	0	0	0	0
329106522	54.57	4.00	0	0	0	0
329106526	46.71	3.54	0	0	0	0
329106528	44.91	2.75	0	0	0	0
329106530	40.97	4.08	0	0	0	0
329106531	40.31	4.62	0	0	0	0
329106532	40.00	7.13	0	0	0	0
329106535	35.33	3.41	0	0	0	0
329106538	33.72	4.33	0	0	0	0
329106545	28.12	2.84	0	0	0	0
329106547	27.08	2.12	0	0	0	0
329106555	21.69	2.78	0	0	0	0
329106558	20.18	2.24	0	0	0	0
329106575	14.27	2.39	0	0	0	0
329106589	10.66	1.21	0	0	0	0
329106595	9.79	1.78	0	0	0	0
329106617	8.10	1.50	0	0	0	0
329106622	7.85	1.33	0	0	0	0
329106645	6.80	1.46	0	0	0	0
329106646	6.75	1.32	0	0	0	0
329106663	6.00	1.19	0	0	0	0
329106665	5.79	1.30	0	0	0	0
329106671	5.65	0.94	0	0	0	0
329106688	5.18	1.19	0	0	0	0
329106689	5.17	0.98	0	0	0	0
329106695	5.06	0.82	0	0	0	0
329106703	4.88	1.04	0	0	0	0
329106709	4.80	0.81	0	0	0	0
329106729	4.30	0.82	0	0	0	0
329106762	3.77	0.87	0	0	0	0
329106781	3.55	0.90	0	0	0	0
329106798	3.43	0.86	0	0	0	0
329106818	3.32	1.54	0	0	0	0
329106819	3.30	0.70	0	0	0	0
329106892	2.73	0.95	0	0	0	0
329106941	2.42	0.84	0	0	0	0
329106964	2.31	0.68	0	0	0	0
329109649	5228.66	91.50	1	0	0	0.3
329109653	123.98	12.86	0	0	0	0
329109660	72.70	6.48	0	0	0	0
329109661	67.94	4.41	0	0	0	0
329109666	54.51	4.34	0	0	0	0
329109671	46.65	4.51	0	0	0	0
329109702	24.48	3.39	0	0	0	0
329109847	5.61	1.06	0	0	0	0
329109992	3.53	0.85	0	0	0	0
329110060	2.91	1.03	0	0	0	0
329110096	2.71	1.00	0	0	0	0
329110145	2.47	0.66	0	0	0	0
329113133	572.49	56.18	0	0	0	0
329113137	244.10	10.09	0	0	0	0
329113261	13.85	1.68	0	0	0	0
329113548	3.98	0.76	0	0	0	0
329113808	2.29	1.07	0	0	0	0
329116742	159.45	9.11	0	0	0	0
329116744	130.08	10.45	0	0	0	0
329116752	49.67	5.27	0	0	0	0
329116756	42.90	4.79	0	0	0	0
329116757	37.00	3.82	0	0	0	0
329116771	28.52	2.59	0	0	0	0
329116772	27.52	3.83	0	0	0	0
329116782	24.61	2.38	0	0	0	0
329116791	21.72	3.68	0	0	0	0
329116800	19.84	2.60	0	0	0	0
329116807	17.77	1.91	0	0	0	0
329116817	14.75	2.10	0	0	0	0
329116827	13.21	1.73	0	0	0	0
329116831	12.65	2.60	0	0	0	0
329116844	11.00	1.59	0	0	0	0
329116850	10.04	2.11	0	0	0	0
329116864	8.78	1.49	0	0	0	0
329116866	8.56	1.96	0	0	0	0
329116882	7.69	1.62	0	0	0	0
329116887	7.43	1.45	0	0	0	0
329116899	6.68	1.86	0	0	0	0
329116933	5.65	1.05	0	0	0	0
329116956	4.87	0.94	0	0	0	0
329116962	4.78	0.83	0	0	0	0
329116974	4.58	0.85	0	0	0	0
329116994	4.14	1.04	0	0	0	0
329116998	4.12	1.18	0	0	0	0
329116999	4.11	0.91	0	0	0	0
329117030	3.68	1.30	0	0	0	0
329117038	3.57	0.97	0	0	0	0
329117069	3.18	0.74	0	0	0	0
329117073	3.16	0.84	0	0	0	0
329117100	2.94	0.70	0	0	0	0
329117137	2.58	1.03	0	0	0	0
329117146	2.52	0.72	0	0	0	0
329117180	2.35	0.62	0	0	0	0
329117186	2.31	0.94	0	0	0	0
329118684	287.60	10.14	0	0	0	0
329118758	10.86	1.88	0	0	0	0
329120714	7298.53	129.08	1	0	0	0
329120715	2855.04	52.65	0	0	0	0
329120741	8.02	1.46	0	0	0	0
329120935	0.93	0.42	0	0	0	0
329122000	4.07	0.75	0	0	0	0
329123412	125.07	7.00	0	1	0	0
329123422	23.71	2.40	0	0	0	0
329123426	20.75	2.44	0	1	0	0
329123493	5.57	1.64	0	0	0	0.1
329123532	4.01	1.24	0	0	0	0
329123540	3.68	0.96	0	0	0	0
329123549	3.38	0.69	0	0	0	0
329123589	2.60	0.86	0	0	0	3.784
329123608	2.31	1.89	0	0	0	0
329123634	2.06	0.74	0	0	0	0
329124515	520.01	30.03	1	0	0	0
329124516	386.89	11.20	1	0	0	0
329124517	267.78	22.78	0	0	0	0
329124520	122.36	11.14	0	0	0	0
329124524	87.80	5.41	0	0	0	0
329124528	74.96	5.93	0	0	0	0
329124529	69.76	10.06	0	0	0	0
329124530	67.24	3.32	0	0	0	0
329124532	64.28	4.91	0	0	0	0
329124540	52.93	3.81	1	0	0	0
329124546	45.25	5.96	0	0	0	0
329124549	41.66	5.96	0	0	0	0
329124564	29.47	4.17	0	0	0	0
329124569	27.37	2.48	0	0	0	0
329124602	17.00	1.76	0	0	0	0
329124612	15.62	2.50	0	0	0	0
329124621	14.88	1.68	0	0	0	0
329124689	8.79	1.29	0	0	0	0
329124788	5.67	1.81	0	0	0	0
329124925	3.60	0.82	0	0	0	0
329124955	3.33	0.99	0	0	0	0
329125147	2.09	0.60	0	0	0	0
329126694	360.07	13.02	0	0	0	0
329126700	148.57	12.92	0	0	0	0
329126703	136.31	7.04	0	0	0	0
329126734	53.80	4.32	0	0	0	0
329126809	23.35	2.35	0	0	0	0
329126892	13.23	2.21	0	0	0	0
329126912	11.78	1.48	0	0	0	0
329126952	9.79	1.50	0	0	0	0
329127207	4.62	1.01	0	0	0	0
329127604	2.49	1.14	0	0	0	0
329131779	213.52	15.54	0	0	0	0
329131780	182.22	10.40	0	0	0	0.1
329131781	179.77	13.53	0	0	0	0
329131782	143.08	15.69	0	0	0	0
329131787	107.90	7.75	0	0	0	0
329131808	47.95	5.21	0	0	0	0
329131862	17.66	1.98	0	0	0	0
329131912	10.06	1.56	0	0	0	0
329131917	9.77	1.42	0	0	0	0
329131970	7.66	1.51	0	0	0	0
329132010	6.37	1.86	0	0	0	0
329132022	5.98	1.15	0	0	0	0
329132097	4.89	0.95	0	0	0	0
329132122	4.61	1.33	0	0	0	0
329132175	4.08	0.86	0	0	0	0
329132177	4.06	1.65	0	0	0	0
329132218	3.67	1.11	0	0	0	0
329132220	3.66	1.33	0	0	0	0
329132275	3.31	0.77	0	0	0	0
329132278	3.28	1.01	0	0	0	0
329132285	3.22	1.14	0	0	0	0
329132484	2.19	1.22	0	0	0	0
329132497	2.16	0.85	0	0	0	0
329132534	2.05	0.95	0	0	0	0
329132556	2.00	0.55	0	0	0	0
329134761	60.83	5.04	0	0	0	0
329134771	28.61	4.01	0	0	0	0
329134783	23.91	2.43	0	0	0	0
329134796	15.86	1.90	0	0	0	0
329140426	116.50	4.51	0	0	0	0
329140553	28.86	3.56	0	0	0	0
329140786	10.72	1.41	0	0	0	0
329141094	5.70	1.10	0	0	0	0
329141161	5.01	2.57	0	0	0	0
329141332	4.01	0.84	0	0	0	0
329141666	2.76	1.04	0	0	0	0
329141717	2.62	1.44	0	0	0	0
329141741	2.57	0.70	0	0	0	0
329141759	2.52	0.60	0	0	0	0
329141905	2.20	0.74	0	0	0	0
329141912	2.19	0.53	0	0	0	0
329141955	2.13	0.52	0	0	0	0
329142010	2.03	0.61	0	0	0	0
329146922	4.92	1.02	0	0	0	0
329148307	25424.00	256.46	2	1	0	0.4
329148308	5434.81	67.04	3	2	0	1.263
329148309	3584.51	50.02	1	2	0	0
329148310	1365.17	41.12	1	0	0	0
329148311	1253.27	79.10	0	1	0	1.779
329148312	1180.41	28.89	0	0	0	1.779
329148313	1065.69	43.97	1	0	0	0
329148314	921.61	31.16	0	0	0	0
329148315	838.85	22.39	2	0	0	0
329148317	513.00	15.08	1	0	0	0
329148318	369.53	12.58	0	0	0	0
329148319	330.47	15.19	0	2	0	0
329148320	326.76	12.12	1	2	0	0
329148321	319.35	20.09	0	0	0	0
329148322	307.56	10.81	1	0	0	0
329148323	264.45	11.07	0	0	0	0
329148324	254.84	12.81	0	0	0	0
329148326	208.56	12.38	0	0	0	0
329148328	199.22	11.70	0	0	0	0
329148329	174.25	9.17	0	0	0	0
329148330	165.71	8.62	0	0	0	0.1
329148331	163.17	7.82	0	0	0	0
329148333	146.06	5.77	0	0	0	0
329148336	132.82	9.19	0	0	0	0.1
329148343	102.27	4.90	0	1	0	0
329148348	79.12	4.43	0	0	0	0
329148356	59.06	5.11	0	0	0	0
329148360	59.92	5.30	0	0	0	0
329148361	59.18	6.96	0	0	0	0
329148362	58.85	4.69	0	0	0	0
329148363	57.71	5.68	0	0	0	0
329148364	57.58	3.90	0	0	0	0
329148365	57.35	4.91	0	0	0	0
329148368	55.34	4.31	0	0	0	0
329148369	54.89	6.44	0	0	0	0
329148373	52.37	3.23	0	0	0	0
329148374	52.35	4.21	0	0	0	0
329148380	46.48	3.76	0	0	0	0
329148381	47.06	3.82	0	0	0	0
329148389	41.21	4.81	0	0	0	0
329148395	38.31	3.70	0	0	0	0
329148398	36.78	3.96	0	0	0	0
329148407	34.06	2.72	0	0	0	0
329148408	33.18	3.27	0	1	0	0
329148413	32.11	2.41	0	0	0	0
329148414	31.94	3.23	0	0	0	0
329148416	31.91	2.61	0	0	0	0
329148418	30.87	3.05	0	0	0	0
329148420	31.01	3.11	0	0	0	0
329148422	30.63	2.99	0	0	0	0
329148423	30.56	3.47	0	0	0	0.1
329148424	30.41	2.78	0	0	0	0
329148428	29.31	2.64	0	0	0	0
329148431	28.79	2.52	0	0	0	0
329148432	26.17	2.69	0	0	0	0
329148433	26.07	2.50	0	0	0	0
329148434	25.96	2.37	0	0	0	0
329148435	25.83	2.62	0	0	0	0
329148439	25.01	4.56	0	0	0	0
329148441	25.12	2.89	0	0	0	0
329148446	24.68	2.26	0	0	0	0
329148455	22.73	2.45	0	0	0	0
329148463	22.24	2.03	0	0	0	0
329148478	20.77	2.57	0	0	0	0
329148485	19.59	2.37	0	0	0	0
329148486	19.56	2.01	0	0	0	0
329148488	19.39	1.90	0	0	0	0
329148502	18.67	2.16	0	0	0	0
329148503	18.65	2.04	0	0	0	0
329148505	18.47	2.59	0	0	0	0
329148506	18.45	1.82	0	0	0	0
329148507	18.28	2.38	0	0	0	0
329148517	17.52	2.86	0	0	0	0
329148524	17.18	2.92	0	0	0	0
329148526	16.76	2.00	0	0	0	0
329148527	16.72	2.24	0	0	0	0
329148540	15.61	1.56	0	0	0	0
329148557	14.66	1.77	0	0	0	0
329148562	14.25	1.46	0	0	0	0
329148575	13.32	2.00	0	0	0	0
329148578	13.11	2.06	0	0	0	0
329148585	12.95	1.74	0	0	0	0
329148598	12.46	1.97	0	0	0	1.779
329148614	11.70	1.84	0	0	0	0
329148625	11.35	1.64	0	0	0	0
329148634	11.07	1.78	0	0	0	0
329148654	10.52	1.68	0	0	0	0
329148678	9.84	1.61	0	0	0	0
329148685	9.63	1.65	0	0	0	0
329148697	9.15	1.35	0	0	0	0
329148698	9.14	1.42	0	0	0	0
329148707	8.90	1.30	0	0	0	0
329148710	8.83	1.45	0	0	0	0
329148713	8.79	1.22	0	0	0	0
329148734	8.29	1.07	0	0	0	0
329148760	7.86	1.61	0	0	0	0
329148778	7.69	1.84	0	0	0	0
329148810	7.13	1.06	0	0	0	0
329148814	7.08	1.51	0	0	0	0
329148831	6.79	1.86	0	0	0	0
329148832	6.75	1.03	0	0	0	0
329148839	6.65	0.99	0	0	0	0
329148855	6.48	1.12	0	0	0	0
329148863	6.41	0.93	0	0	0	0
329148878	6.11	1.00	0	0	0	0
329148887	6.04	1.14	0	0	0	0
329148904	5.87	1.17	0	0	0	0
329148906	5.84	1.08	0	0	0	0
329148916	5.77	1.15	0	0	0	0
329148930	5.49	1.22	0	0	0	0
329148937	5.38	1.03	0	0	0	0
329148950	5.20	0.94	0	0	0	0
329148968	5.07	0.97	0	0	0	0
329148984	4.92	0.83	0	0	0	0
329148990	4.87	0.92	0	0	0	0
329149003	4.76	1.21	0	0	0	0
329149030	4.56	1.14	0	0	0	0
329149043	4.49	0.79	0	0	0	0
329149044	4.49	0.85	0	0	0	0
329149046	4.48	1.01	0	0	0	0
329149127	4.03	1.05	0	0	0	0
329149154	3.89	0.70	0	0	0	0
329149167	3.83	1.19	0	1	0	0
329149172	3.79	0.95	0	0	0	0
329149188	3.74	1.02	0	0	0	0
329149192	3.73	1.74	0	0	0	0
329149204	3.65	1.11	0	0	0	0
329149208	3.61	1.13	0	0	0	0
329149211	3.60	0.81	0	0	0	0
329149246	3.45	0.71	0	0	0	0
329149270	3.32	1.00	0	0	0	0
329149279	3.28	0.76	0	0	0	0
329149295	3.22	0.85	0	0	0	0
329149325	3.13	1.03	0	0	0	0
329149403	2.89	0.83	0	0	0	0
329149431	2.81	0.71	0	0	0	0
329149437	2.79	1.16	0	0	0	0
329149441	2.78	0.64	0	0	0	0
329149443	2.77	0.66	0	0	0	0
329149468	2.73	1.28	0	0	0	0
329149476	2.69	0.74	0	0	0	0
329149485	2.66	0.66	0	0	0	0
329149504	2.18	1.02	0	0	0	0
329149513	2.59	0.77	0	0	0	0
329149584	2.45	0.76	0	0	0	0
329149607	2.41	1.04	0	0	0	0
329149611	2.40	0.65	0	0	0	0
329149621	2.38	0.61	0	0	0	0
329149695	2.20	0.67	0	0	0	0
329149699	2.19	0.89	0	0	0	0
329149701	2.19	1.05	0	0	0	0
329149705	2.18	0.55	0	0	0	0
329149708	2.17	0.67	0	0	0	0
329149710	2.17	0.63	0	0	0	0
329149756	2.09	0.65	0	0	0	0
329149764	2.07	1.08	0	0	0	0
329154751	169.50	9.74	0	0	0	0
329154752	138.58	8.59	0	0	0	0
329154753	79.04	4.03	0	7	0	6.181
329154758	51.41	3.37	0	0	0	0
329154761	39.07	3.63	1	1	0	0
329154768	29.08	2.49	0	0	0	0
329154779	16.92	1.88	0	1	0	6.181
329154803	9.20	1.26	0	0	0	0
329154807	8.59	1.40	0	0	0	0
329154808	8.27	1.49	0	0	0	0
329154827	6.70	1.03	0	0	0	0
329154838	5.77	1.12	0	0	0	0
329154840	5.74	1.10	0	2	0	0
329154887	3.77	1.01	0	0	0	0
329154908	3.26	0.72	0	0	0	6.181
329154909	3.09	1.32	0	0	0	0
329154927	2.82	0.84	0	0	0	0
[truncated: 3,982 more rows]
