# Supplementary material for: A hybrid gravity and route choice model to assess vector traffic in large-scale road networks
Source: R Soc Open Sci. 2020 May 20;7(5):191858. doi: 10.1098/rsos.191858 (PMC7277278; doi:10.1098/rsos.191858)
Supplement: Data Sets for "A Hybrid Gravity and Route Choice Model to Assess Vector Traffic in Large-Scale Road Networks" [file rsos191858supp2.zip › Lake_names_IDs.csv]

Waterbody ID	Name	Longitude	Latitude
328961689A	Upper Arrow Lake North	-117.95	50.71
328961689B	Upper Arrow Lake South	-117.88	50.32
328961691	Frozen Lake	-114.67	49.00
328961697A	Williston Lake North	-124.30	56.27
328961697B	Williston Lake East	-122.87	56.06
328961697C	Williston Lake South	-123.54	55.62
328961702A	Koocanusa Lake North	-115.31	49.30
328961702B	Koocanusa Lake South	-115.20	49.10
328961720A	Lower Arrow Lake North	-118.06	49.83
328961720B	Lower Arrow Lake South	-118.05	49.46
328961724	Osoyoos Lake	-119.47	49.04
328961732	Atlin Lake	-133.81	59.47
328961735	Tagish Lake	-134.65	59.98
328961736	Ross Lake	-121.07	49.00
328961745	Judson Lake	-122.34	49.00
328961747	Morley Lake	-132.07	59.98
328961757	Takla Lake	-125.93	55.39
328961766	Ootsa Lake	-126.15	53.77
328961767A	Kinbasket Lake North	-118.81	52.50
328961767B	Kinbasket Lake South	-118.38	52.12
328961767C	Kinbasket Lake Centre	-117.70	51.78
328962452		-119.26	51.39
328962468		-119.29	51.40
328962496		-119.15	51.66
328962619		-124.96	49.32
328962621	Rosseau Lake	-124.99	48.83
328962646		-124.99	49.35
328962660		-125.00	49.33
328963065	Sponge Lake	-125.61	54.35
328963130	Wort Lake	-125.57	54.35
328963513	Little Big Bar Lake	-121.91	51.35
328963515	McKinley Lake	-121.58	51.36
328963516	Kelly Lake	-121.77	51.00
328963517		-121.84	51.44
328963521	Poison Lake	-122.01	51.29
328963529		-121.82	51.32
328963539		-121.86	51.34
328963550		-121.74	51.37
328963552		-122.35	51.50
328963764	Rocky Lake	-123.15	51.53
328963899	Emerald Lake	-122.93	53.16
328963934		-123.11	53.06
328964299	East Twin Lake	-120.62	51.46
328964309		-120.77	51.36
328964312		-121.02	51.21
328964314		-121.22	51.30
328964319		-121.53	51.24
328964321		-121.23	51.30
328964345		-120.91	51.26
328964358		-120.73	51.31
328964382	Gallagher Lakes	-121.48	50.84
328964390		-121.68	51.04
328964392	Alkali Lakes	-121.54	51.03
328964459		-121.34	53.14
328964504		-121.48	53.26
328964527		-121.89	53.84
328964607		-121.25	51.58
328964608		-120.68	51.55
328964611		-120.67	51.51
328964612	Lower Lake	-121.17	51.75
328964617	Balfour Lake	-120.81	51.69
328964622		-121.00	51.65
328964648		-121.52	51.59
328964659		-120.92	51.61
328964730	Victoria Lake	-127.38	50.36
328964732		-127.44	50.48
328964737		-127.13	50.32
328964745		-127.34	50.57
328964747		-127.29	50.44
328964761	Lu Lake	-126.30	54.20
328964770	Helen Lake	-126.69	54.49
328964911		-127.21	54.73
328965035		-115.56	49.14
328965059		-115.31	49.34
328965086	Jim Mitchell Lake	-125.60	49.51
328965087	Snakehead Lake	-125.50	49.96
328965091	Mirror Lake	-125.39	49.98
328965092		-125.60	49.88
328965093		-125.48	49.90
328965094		-125.47	49.91
328965107		-125.48	49.97
328965108	Whymper Lake	-125.59	50.04
328965172	Warhorse Lake	-123.11	54.93
328965174		-123.10	54.79
328965178	Snowshoe Lake	-123.24	54.95
328965185		-123.08	55.04
328965197		-123.06	54.86
328965235		-123.19	54.82
328965301		-121.02	52.97
328965363	True Triangle Lake	-124.74	53.79
328965368	Spud Lake	-125.99	53.81
328965370		-125.86	53.81
328965375		-125.84	53.81
328965471		-124.33	53.49
328965570		-124.13	51.89
328965573		-124.17	51.88
328965577	Bidwell Lakes	-124.00	51.94
328965685	Camp Slough	-121.80	49.20
328965703	Larry Lake	-125.43	49.11
328965705		-125.52	49.15
328965770		-117.46	51.66
328966011		-127.25	59.76
328966150		-116.37	50.90
328966153	Lake Eileen	-116.09	50.52
328966159		-115.84	50.16
328966161		-116.22	50.77
328966163	Dogsleg Lake	-116.23	50.63
328966175	Paddy Ryan Lakes	-116.07	50.47
328966176		-116.26	50.66
328966188		-116.29	50.82
328966206		-116.05	50.44
328966267	Allen Lake	-125.03	49.59
328966294		-125.09	49.59
328966302		-125.33	50.20
328966304		-125.12	49.55
328966309		-125.25	50.24
328966366	Milburn Lake	-122.68	53.02
328966369		-122.72	53.08
328966371	Ross Lake	-122.05	53.30
328966379	Pedley Lake	-122.50	53.42
328966425		-122.74	53.29
328966554		-124.13	49.05
328966559	Gillespie Lake	-124.37	48.97
328966560	Rheinhart Lake	-124.08	48.96
328966565	Harewood Lake	-123.94	49.09
328966580		-123.79	49.06
328966582	Myles Lake	-123.94	49.08
328966621	Cloud Lake	-122.60	54.34
328966623	Neilsen Lake	-122.64	54.31
328966638	Lincoln Lake	-122.62	54.62
328966703		-122.71	54.54
328966802	Snohoosh Lake	-120.87	51.07
328966805	Elbow Lake	-120.57	51.17
328966821		-120.74	51.01
328966827		-120.82	51.14
328966843		-121.13	50.95
328966937	Lang Lake	-129.73	59.21
328966941		-129.79	59.17
328966963		-129.73	59.10
328967006		-129.96	58.93
328967336		-121.70	51.56
328967348		-121.84	51.52
328967556		-123.55	59.95
328967646		-123.83	59.57
328967759	Island Lake	-115.17	49.50
328967768		-114.82	49.76
328967788		-114.87	50.19
328967794		-114.65	49.37
328967798		-114.65	49.43
328967857		-123.82	53.33
328968193		-124.29	55.41
328968211		-124.23	56.07
328968281		-124.72	56.58
328968400		-125.11	56.97
328968736		-120.35	58.33
328968925		-120.71	58.40
328969291		-126.31	53.93
328969296	Wasp Lake	-126.28	53.92
328969299		-125.97	53.89
328969341		-126.45	54.16
328969353		-126.72	53.97
328969357		-126.49	54.03
328969464		-125.02	54.10
328969470		-125.18	54.07
328969643	Coquihalla Lakes	-121.00	49.63
328969955	Cherry Lake	-126.52	49.71
328969962		-126.39	49.73
328970087		-132.39	53.61
328970182		-132.19	54.04
328970536		-121.48	51.32
328970557		-121.50	51.58
328970562		-121.00	51.44
328970564		-121.49	51.58
328970587		-121.36	51.54
328970601		-121.29	51.39
328970604		-121.44	51.32
328970618		-121.35	51.30
328970641		-121.50	51.44
328970651		-121.08	51.33
328970736		-120.76	50.40
328970737	Shambrook Lake	-120.50	50.48
328970742	Logan Lake	-120.80	50.49
328970744	Tupper Lake	-120.87	50.43
328970751		-120.76	50.23
328970767		-120.97	50.49
328970800	Lookout Lake	-121.91	49.49
328970802		-121.99	49.20
328970808	Zaitscullachan Slough	-122.04	49.18
328970812	Nelson Slough	-121.89	49.21
328970904		-120.45	58.55
328970963		-120.16	58.50
328971102		-127.95	50.50
328971104	Moore Lake	-128.08	50.56
328971105	Frances Lake	-127.50	50.61
328971113		-127.89	50.66
328971114		-127.94	50.61
328971122	Whitesand Lake	-124.46	51.84
328971132	Cheshi Lake	-124.34	51.47
328971134	Lincoln Lake	-124.34	51.68
328971212	Murdock Lakes	-121.34	52.43
328971223		-120.72	52.23
328971270		-121.35	52.35
328971651	Hotel Lake	-124.04	49.63
328971657	Paxton Lake	-124.52	49.71
328971662	McNeill Lake	-123.98	49.59
328971674		-124.46	49.86
328971680	Granite Lake	-124.37	49.88
328971696		-124.59	49.77
328972045		-121.21	58.79
328972069		-121.33	58.74
328972111		-121.04	58.84
328972142		-121.34	58.69
328972154		-121.33	58.69
328972162		-121.17	58.78
328972194		-121.52	58.63
328972239		-121.36	58.76
328972278		-121.37	58.82
328972713	Louise Lake	-118.92	49.14
328972717		-118.83	49.23
328972749		-119.06	49.27
328972752	Dale Lake	-119.15	49.69
328972841		-116.94	51.24
328973064		-129.19	56.06
328973190		-120.33	55.15
328973226		-120.40	55.18
328973262		-120.51	55.72
328973269		-120.49	55.65
328973273		-120.35	55.33
328973517		-128.46	55.73
328973746		-128.63	54.20
328973755	West Lake	-128.65	54.31
328973777		-128.64	54.31
328974093		-128.72	54.49
328974099		-128.38	54.88
328974235A	Kootenay Lake North	-116.89	49.90
328974235B	Kootenay Lake Centre	-117.19	49.56
328974235C	Kootenay Lake South	-116.79	49.45
328974240	Kokanee Lake	-117.17	49.74
328974255	Pyatts Lake	-115.76	49.46
328974266	Mineral Lake	-115.85	49.34
328974267		-116.08	49.08
328974291		-115.92	49.44
328974298		-116.93	50.18
328974304		-116.55	49.00
328974305		-116.98	49.16
328974879	Three Guardsmen Lake	-136.44	59.61
328974966	Erie Lake	-117.34	49.18
328974967	Nancy Greene Lake	-117.94	49.25
328974980		-118.19	49.47
328975191		-120.90	56.62
328975193		-120.72	56.37
328975217		-120.81	56.75
328975222		-120.33	56.92
328975231		-120.72	56.36
328975247		-120.91	56.69
328975248		-120.27	56.56
328975264		-120.33	56.95
328975279		-120.63	56.74
328975291		-120.26	56.88
328975340		-120.39	56.69
328975555	Hutda Lake	-122.98	53.65
328975573		-122.95	53.82
328975631		-122.97	53.99
328975708		-123.33	51.94
328975709	Haines Lake	-123.24	51.95
328975713		-124.16	52.07
328975719		-122.87	52.07
328975752		-123.13	51.78
328975788		-123.49	52.26
328975794		-124.06	52.14
328975855		-122.89	52.04
328975860		-122.88	52.05
328976459	Deer Lake	-122.97	49.23
328976466		-122.82	49.08
328976474	Sturgeon Slough	-122.64	49.29
328976483	Sturgeon Slough	-122.63	49.29
328976552		-123.07	59.59
328977092	Whiskey Lake	-122.27	49.85
328977104	Ivey Lake	-122.75	50.33
328977107	Xit'olacw Lake	-122.63	50.31
328977111		-122.80	50.40
328977452		-123.48	58.82
328977552	Spencer Lake	-129.10	55.20
328977560		-128.48	55.64
328977573		-129.05	55.46
328977789		-120.22	50.41
328977792	Gwen Lake	-120.75	50.00
328977805		-121.05	49.81
328977820		-120.70	49.97
328977821		-120.56	50.38
328977827	Roth Lake	-120.70	50.01
328977836		-121.04	49.98
328978014	Whitewood Lake	-120.34	51.09
328978019		-120.35	51.52
328978026	Meadow Lake	-120.40	51.56
328978027		-120.20	51.51
328978029	Moose Lake	-120.36	51.69
328978035	Baird Lake	-119.74	51.32
328978057	Little Dixon Lake	-119.93	51.17
328978065	Little McGillivray Lake	-119.84	50.86
328978079		-119.69	51.26
328978130		-119.63	51.46
328978136		-120.33	51.43
328978520		-120.30	55.62
328978533		-120.33	56.27
328978552		-120.08	56.45
328978554		-120.12	56.46
328978686		-121.95	59.80
328978690		-121.83	59.75
328978701		-122.70	59.81
328978731		-122.95	59.81
328978766		-122.48	59.58
328978777		-122.75	59.87
328978793		-121.97	59.84
328978801		-123.13	59.87
328979478		-122.72	54.37
328979482		-122.85	54.20
328979530	Spangler Lake	-121.52	57.47
328979890		-129.37	54.30
328979899		-128.99	54.41
328980009	Otterson Lake	-124.19	54.83
328980045		-124.45	54.67
328980068		-124.68	54.73
328980219	Susan Lake	-120.90	51.93
328980225		-120.48	51.97
328980232		-121.08	51.91
328980233		-120.42	51.74
328980299		-120.50	51.54
328980317		-120.75	51.93
328980513		-121.78	54.25
328980522		-121.72	54.21
328980524		-121.07	54.03
328980648	Atan Lake	-129.18	59.20
328980666		-129.72	59.26
328980686		-129.60	59.25
328980805		-125.64	56.40
328980819		-125.40	56.35
328980923	Riske Creek Reservoir	-122.55	51.97
328980945	Charlemagne Lake	-122.16	51.94
328980956		-122.45	52.07
328980964		-122.37	52.15
328981037		-122.89	58.90
328981071		-122.34	59.11
328981117		-122.61	58.76
328981271	Inzana Lake	-124.60	54.95
328981357		-120.63	57.14
328981358		-120.70	57.41
328981385		-120.60	56.95
328981417		-120.50	56.90
328981430		-120.10	57.51
328981468		-120.43	56.99
328981470		-120.54	56.95
328981476		-120.62	57.01
328981663	Toneko Lake	-121.54	53.93
328981666	La Salle Lakes	-120.67	53.51
328981668		-120.73	53.61
328981674		-121.52	53.62
328981680		-120.69	53.58
328981686		-121.50	53.64
328981725		-120.73	53.60
328981782		-121.90	54.14
328981791		-121.48	53.90
328981812		-121.46	53.91
328982677	Quality Lake	-120.89	55.09
328982680	Wilde Lake	-120.90	55.81
328982683		-120.69	54.90
328982703	Serpent Lake	-121.14	54.78
328982802		-120.95	55.80
328983056	Bugle Lake	-123.35	54.44
328983077		-123.20	54.58
328983082		-123.31	54.51
328983097		-122.91	54.57
328983701		-122.83	52.30
328983728		-122.96	52.94
328983825		-122.54	52.82
328983847		-122.99	52.91
328983854		-122.91	52.98
328984080		-128.68	55.61
328984123		-128.76	55.75
328984159		-128.72	55.65
328984313		-124.37	55.18
328984324		-123.88	55.13
328984328		-123.95	55.08
328984331		-123.42	55.05
328984466		-123.55	55.55
328984512		-123.89	55.12
328984797		-123.56	52.88
328984812		-123.28	52.43
328985211		-124.64	53.76
328985258		-124.61	53.92
328985272		-124.30	53.65
328985294		-124.10	53.95
328985295		-124.72	53.88
328985447	Wasley Lake	-120.17	50.05
328985448		-120.01	50.21
328985449	Pattinson Lake	-120.18	49.95
328985462	Loon Lake	-120.53	49.89
328985474		-120.20	50.05
328985507		-120.20	49.97
328985674	Nimpkish Lake	-126.97	50.41
328985675	Woss Lake	-126.61	50.12
328985682		-126.61	50.18
328985736	Damer Lake	-119.26	50.14
328985738	Burnell Lake	-119.61	49.20
328985739	McCulloch Reservoir	-119.16	49.76
328985740	Tompson Lake	-119.40	50.16
328985743	Little Bouleau Lake	-119.68	50.28
328985746	Aeneas Lake	-119.70	49.40
328985748	McKinley Reservoir	-119.43	49.97
328985750	Marron Lake	-119.68	49.37
328985751	Greyback Lake	-119.40	49.64
328985755	Silver Lake	-119.83	49.82
328985756	Square Lake	-119.55	50.42
328985758	Deadman Lake	-119.55	49.09
328985767	Morrison Lake	-119.73	50.22
328985783		-119.52	49.07
328985787		-119.40	49.15
328985789		-119.52	49.08
328985793		-119.40	49.00
328985801		-119.40	49.09
328985825		-119.30	50.36
328985826		-119.59	49.45
328986015		-123.39	55.48
328986020		-123.73	55.87
328986028		-122.99	55.26
328986041		-123.09	55.24
328986108	Chicadee Lake	-124.81	49.56
328986111	Esary Lake	-124.77	49.32
328986112	Graham Lake	-124.75	49.51
328986114	Illusion Lakes	-124.63	49.35
328986116	Boomerang Lake	-124.15	49.17
328986154		-122.67	54.94
328986258		-122.73	54.89
328986422		-121.78	55.62
328986507		-122.34	55.45
328986509		-122.15	55.64
328986550		-122.20	55.28
328986883	Crazy Lake	-121.74	52.36
328986884	Abbott Lake	-121.50	52.32
328986887	Veith Lake	-121.67	52.36
328986891	Klinne Lake	-121.12	52.51
328986894	Poquette Lake	-121.53	52.63
328986954		-122.07	52.45
328986985		-122.24	52.83
328987014		-122.36	52.92
328987193		-120.76	59.89
328987208		-120.88	59.69
328987222		-120.98	59.65
328987312		-121.45	58.98
328987352		-121.63	58.78
328987356		-121.20	58.95
328987385		-121.85	58.93
328987403		-122.10	58.64
328987515		-121.19	58.93
328987538		-121.71	58.73
328987546		-121.25	58.89
328987563		-121.73	58.74
328987790	Bearpaw Lake	-121.49	51.87
328987801		-121.24	51.79
328987802	Long Johnny Lake	-121.70	51.85
328987805		-121.71	51.83
328987820		-121.96	52.15
328987826	Redeau Lake	-121.89	52.10
328987836	Fish Lake	-121.66	51.66
328987858		-121.75	51.89
328987859		-121.53	51.83
328987887		-121.77	51.84
328987896		-121.66	51.78
328987928		-121.68	51.87
328987933		-121.35	51.75
328987944		-121.96	52.19
328987957		-121.49	51.73
328988107	Bodil Lake	-125.64	50.10
328988132		-125.90	50.21
328988133	Camp Lake	-125.64	50.14
328988135		-125.44	50.11
328988196		-123.82	54.92
328988293	Crabapple Lake	-123.65	48.46
328988301	Ranger Lake	-123.84	48.49
328988346	Mud Lakes	-122.73	51.15
328988809	Skimikin Lake	-119.44	50.78
328988869		-118.82	50.90
328988879	Willis Lake	-118.75	50.96
328988958	Missezula Lake	-120.52	49.78
328988962	Kump Lake	-120.63	49.73
328988970	Round Lake	-120.61	49.66
328988972	Hook Lake	-120.57	49.78
328989005	Stevenson Lake	-120.57	49.41
328989032		-120.62	49.83
328989147	Johnson Lake	-115.76	49.95
328989191		-115.72	49.74
328989198		-115.63	49.62
328989204		-115.71	49.72
328989368		-120.46	54.86
328989581	Shadow Lake	-123.15	49.98
328989582	Dick Lake	-123.23	49.37
328989596	Nita Lake	-122.99	50.09
328989602		-123.14	49.73
328989616	Rice Lake	-123.01	49.35
328989635	Edith Lake	-120.34	50.57
328989636	Ernest Lake	-120.10	50.47
328989637	Separation Lake	-120.29	50.58
328989638	Walker Lake	-120.23	50.55
328989639	Morrisey Lake	-119.82	50.86
328989666	Stephens Lakes	-119.88	50.45
328989667	Joyce Lake	-119.61	50.56
328989688		-119.91	50.58
328989790		-124.77	54.57
328989794		-125.50	54.60
328989810		-125.12	54.59
328989819		-124.39	54.42
328989997		-123.28	54.13
328990053		-123.60	54.11
328990065		-123.34	54.13
328990069		-123.68	54.19
328990083		-123.80	54.10
328990085		-124.19	54.37
328990165		-126.49	56.70
328990357		-122.65	53.99
328990392		-122.55	53.72
328990407		-122.56	53.67
328990537		-127.13	50.28
328990708		-123.88	51.73
328991045	Calling Lake	-121.09	50.45
328991046	Dairy Lakes	-120.68	50.62
328991052	Pat Lake	-120.74	50.73
328991053	Jim Black Lake	-121.17	50.52
328991056	Sedge Lake	-120.89	50.86
328991062		-120.75	50.74
328991075	Python Lake	-120.39	50.64
328991076		-121.40	50.66
328991110		-125.23	58.84
328992017		-122.52	52.34
328992021		-122.50	52.30
328992026		-122.48	52.35
328992050		-122.12	52.29
328992063		-121.93	52.23
328992078		-121.79	52.18
328992104		-122.35	52.30
328992187		-118.06	50.80
328992325		-120.85	57.38
328992415		-120.89	57.00
328992650		-124.24	52.23
328992671		-124.41	52.39
328992828		-125.41	52.46
328992829		-125.79	52.53
328992863		-125.17	52.37
328993014		-125.49	52.67
328993015		-125.50	52.71
328993340		-125.30	53.11
328993536	Witney Lake	-118.55	52.85
328993571		-119.49	52.98
328993904		-122.55	57.99
328993941		-121.61	58.72
328994122		-122.69	56.96
328994585		-128.02	59.87
328994957	No-Mans Lake	-126.57	53.82
328995199		-119.43	51.93
328995229		-119.56	51.59
328995240		-119.58	51.57
328995276		-119.15	52.62
328995289		-119.32	52.49
328995585		-122.16	56.17
328995662		-121.05	56.10
328995825		-120.66	59.86
328995923	Gardom Lake	-119.20	50.60
328995929	Holstein Lake	-118.68	50.32
328995931		-118.77	50.14
328995933	Goat Mountain Lake	-118.95	50.12
328995974	Beaverjack Lake	-118.84	50.36
328996524	Jack Lake	-123.64	48.47
328996526	Cusheon Lake	-123.46	48.81
328996528	Oliphant Lake	-123.57	48.60
328996530	Lake Weston	-123.42	48.78
328996531	Thetis Lake	-123.47	48.46
328996537	Second Lake	-123.50	48.52
328996566		-122.02	53.66
328996571		-122.40	54.09
328996580		-122.33	53.74
328996581		-122.01	53.57
328996594		-121.82	53.42
328996613		-122.36	54.10
328996623		-122.20	53.50
328996641		-122.02	53.70
328996683		-122.22	53.72
328996873		-130.11	54.23
329014384	Adams Lake	-119.58	51.18
329014385	Tumtum Lake	-119.12	51.87
329014386	Johnson Lake	-119.74	51.16
329014387	Momich Lake	-119.34	51.32
329014390	Stukemapten Lake	-119.22	51.32
329014392	Gannett Lake	-119.34	51.46
329014393		-119.22	51.47
329014396	Upper Harbour Lake	-119.15	51.56
329014398	Third Momich Lake	-119.30	51.31
329014410	Forest Lake	-119.96	51.10
329014414	Graffunder Lakes	-119.56	51.56
329014416	Little Momich Lake	-119.38	51.33
329014421		-119.38	51.48
329014429	Banshee Lake	-119.68	50.88
329014435	Graffunder Lakes	-119.57	51.55
329014533		-119.24	51.58
329014603		-119.73	50.87
329014608		-119.47	51.47
329014689		-119.27	51.49
329016195	Great Central Lake	-125.21	49.35
329016196	Sproat Lake	-125.02	49.26
329016197	Hucuktlis Lake	-125.05	49.08
329016198	Nahmint Lake	-125.02	49.16
329016199	Elsie Lake	-125.13	49.45
329016201	Oshinow Lake	-125.32	49.44
329016202	Makii Lake	-125.43	49.00
329016205	Sarita Lake	-124.88	48.90
329016206	Toquaht Lake	-125.35	49.08
329016208	Dickson Lake	-125.08	49.40
329016211	Doran Lake	-125.28	49.31
329016213	Ash Lake	-125.09	49.41
329016214	Sugsaw Lake	-125.08	48.84
329016216	Little Toquaht Lake	-125.36	49.06
329016218	Pachena Lake	-125.02	48.83
329016222	Lowry Lake	-125.13	49.39
329016223	Nimnim Lake	-125.15	49.49
329016225		-125.26	49.08
329016226	May Lake	-124.99	48.93
329016227	Gracie Lake	-125.08	49.21
329016228	McLaughlin Lake	-125.11	49.42
329016230	Frederick Lake	-125.02	48.85
329016231	Boot Lagoon	-124.98	49.32
329016236	Draw Lake	-125.43	49.08
329016238	Lizard Pond	-124.78	49.06
329016242	Bainbridge Lake	-124.73	49.20
329016244	Kite Lake	-125.29	49.05
329016252	Lizard Lake	-124.67	49.13
329016254		-124.94	49.33
329016255	Patterson Lake	-124.99	49.34
329016256	Turnbull Lake	-125.10	49.42
329016264	Lacy Lake	-124.74	49.30
329016266	Father and Son Lake	-124.63	49.11
329016276	Lois Lake	-125.13	49.42
329016280	Pear Lake	-125.11	49.49
329016281	Cox Lake	-124.76	49.20
329016284	Hawthorn Lake	-124.76	49.05
329016285	Ellswick Lake	-125.30	49.05
329016286		-124.82	48.82
329016291		-125.43	49.04
329016300	June Lake	-125.26	49.47
329016301	Cass Lake	-124.96	49.03
329016310		-124.98	49.05
329016323	Itatsoo Lake	-125.52	48.94
329016325	Loon Lake	-124.69	49.25
329016338	Junior Lake	-125.27	49.46
329016348		-125.10	49.38
329016363	Duck Lake	-124.65	49.14
329016371		-125.07	48.86
329016375		-125.00	48.80
329016389		-125.03	48.84
329016425		-125.14	49.22
329016427		-125.25	49.05
329016433		-125.10	49.38
329016438		-125.19	49.49
329016462		-125.01	48.79
329016465		-125.38	49.29
329016503		-125.09	49.45
329016508		-125.20	49.43
329016518		-124.88	49.24
329018549	Surprise Lake	-133.24	59.69
329018559	Palmer Lake	-133.57	59.43
329018561	McDonald Lake	-133.57	59.71
329018575	Lower McDonald Lake	-133.60	59.70
329018588	Como Lake	-133.67	59.60
329018594	Grayling Lake	-133.78	59.77
329018611	Davie Hall Lake	-133.71	59.67
329018631	North Lake	-133.63	59.49
329018635	Moose Lake	-133.55	59.60
329018729	Cliff Lake	-133.77	59.76
329018839		-133.61	59.69
329018850		-133.59	59.53
329019137		-133.72	59.60
329019367		-133.41	59.53
329021780	Charlotte Lake	-125.32	52.19
329021783	Kappan Lake	-125.43	52.39
329021876		-125.66	52.43
329021925		-125.36	52.35
329026676	Babine Lake	-125.98	54.78
329026677	Taltapin Lake	-125.32	54.31
329026678	Fulton Lake	-126.36	54.82
329026680	Augier Lake	-125.58	54.41
329026681	Camsell Lake	-124.92	54.50
329026682	Grassham Lake	-124.79	54.50
329026683	Chapman Lake	-126.67	54.92
329026684	Pinkut Lake	-125.66	54.38
329026685	Nilkitkwa Lake	-126.65	55.37
329026689	Helene Lake	-125.04	54.27
329026695	Doris Lake	-126.55	54.95
329026697	Deception Lake	-126.64	54.70
329026698		-125.37	54.36
329026699	Tanglechain Lake	-126.54	54.93
329026702	Packrat Lake	-125.59	54.34
329026711		-126.15	54.93
329026712	Ling Lake	-125.57	54.35
329026715	Guess Lake	-126.72	54.72
329026718	Nellian Lake	-125.76	54.38
329026723	Boomerang Lake	-126.59	54.97
329026733		-126.07	54.86
329026740		-126.21	54.95
329026741		-126.52	54.86
329026742		-126.83	55.06
329026743		-126.63	55.25
329026753		-125.64	54.31
329026758		-125.23	54.52
329026763	Division Lake	-125.68	54.35
329026769		-126.63	55.14
329026776	Top Lake	-124.81	54.22
329026779		-126.61	54.93
329026782		-126.47	55.16
329026786	Morin Lake	-126.77	54.98
329026797		-126.46	54.92
329026800	Timber Lake	-126.17	54.77
329026802		-125.73	54.47
329026820		-124.78	54.28
329026821		-125.85	54.73
329026833		-125.70	54.45
329026869		-126.57	55.38
329026878		-125.35	54.34
329026905	Nuphar Lake	-125.60	54.36
329026930		-126.38	54.84
329026971		-125.78	54.47
329026986		-126.63	54.94
329026990		-126.55	54.87
329026996		-126.40	55.20
329026997		-125.42	54.43
329027016		-126.15	54.94
329027112		-125.57	54.33
329027117		-125.65	54.46
329027129		-125.42	54.43
329027185		-126.64	55.17
329027238		-126.63	54.90
329027247		-126.59	55.17
329027372		-126.42	54.79
329027399		-125.28	54.44
329027440		-125.35	54.34
329027531		-125.57	54.31
329027646		-125.64	54.32
329027743		-125.57	54.34
329027795		-126.54	55.00
329027800		-126.17	54.93
329027938		-125.76	54.63
329027972		-125.49	54.39
329031377	Sucker Lake	-126.59	55.51
329037121	Meadow Lake	-121.76	51.36
329037122	Pavilion Lake	-121.73	50.86
329037123	Big Bar Lake	-121.79	51.30
329037124	White Lake	-121.87	51.39
329037125	Alberta Lake	-121.63	51.35
329037129	Canoe Lake	-121.96	51.47
329037130	Kwotlenemo (Fountain) Lake	-121.80	50.66
329037131		-121.72	51.36
329037132		-121.91	51.53
329037135		-122.32	51.44
329037139	Brown Lake	-122.28	51.42
329037144	Schraeder Lake	-122.31	51.21
329037153		-121.85	51.33
329037154	Koster Lake	-122.41	51.42
329037162	Wild Goose Lakes	-121.92	51.43
329037172	Chilhil Lake	-121.80	50.64
329037173		-122.10	51.37
329037179	Moore Lake	-122.20	51.15
329037192	Crown Lake	-121.69	50.83
329037198		-121.61	51.33
329037205		-121.84	51.33
329037210		-121.83	51.35
329037217		-121.91	51.39
329037227		-121.74	50.84
329037228		-121.97	51.32
329037242		-121.98	51.29
329037255		-121.94	51.34
329037267		-121.58	51.34
329037274	Pear Lake	-121.81	50.98
329037288		-121.81	51.29
329037320		-121.61	51.37
329037333		-121.96	51.33
329037340		-121.77	51.39
329037350		-121.68	51.35
329037390		-121.98	50.97
329037399		-121.71	51.37
329037400		-121.84	51.41
329037419		-121.75	51.29
329037425		-121.57	51.35
329037431		-121.74	51.35
329037446		-121.97	51.39
329037449		-121.72	51.36
329043257	Mons Lake	-122.99	51.70
329043272		-123.22	51.59
329043296	Rushes Lake	-123.04	51.73
329043330		-123.28	51.59
329043361	Abrams Lake	-123.05	51.75
329043401		-123.19	51.44
329043499		-123.03	51.70
329043527		-122.93	51.67
329043547		-123.00	51.67
329043609		-122.77	51.73
329043635		-123.05	51.54
329043644		-123.03	51.71
329043652		-123.01	51.50
329043879		-122.93	51.77
329043932		-122.98	51.68
329047269	Punchaw Lake	-123.02	53.42
329047277	Fishpot Lake	-123.78	52.95
329047321	Boot Lake	-123.30	53.25
329047324		-123.77	52.98
329047326	Coglistiko Lake	-123.82	53.00
329047344		-123.80	52.96
329047382		-122.93	53.36
329047462		-122.93	53.15
329047472		-124.27	52.88
329047482		-124.30	53.29
329047580		-123.73	52.91
329047677		-123.09	53.09
329047744		-123.24	53.21
329047780		-123.18	53.26
329047888		-123.61	53.18
329047918		-123.82	52.94
329047969		-123.60	53.17
329048012		-123.59	53.11
329052507		-129.13	59.82
329052632		-129.13	59.79
329054723	Bonaparte Lake	-120.55	51.26
329054724	Loon Lake	-121.24	51.10
329054725	Caverhill Lake	-120.40	51.34
329054726	Machete Lake	-120.57	51.38
329054727	Eagan Lake	-120.73	51.37
329054728	Young Lake	-120.95	51.25
329054729	Hihium Lake	-121.11	51.05
329054730	Little White Lake	-121.68	51.27
329054733	Beaverdam Lake	-121.61	51.27
329054734	Upper Loon Lake	-121.03	51.18
329054741	Hammer Lake	-120.71	51.23
329054742	Sharpe Lake	-120.83	51.31
329054746	Trurans Lake	-121.59	51.22
329054749		-120.96	51.09
329054755		-121.00	51.10
329054756	Marsden Lake	-121.25	51.29
329054762	Hutchison Lake	-121.21	51.30
329054764	Scot Lake	-120.76	51.24
329054770		-121.46	51.29
329054773		-121.65	51.25
329054774	Leighwood Lake	-121.69	51.03
329054778		-121.52	51.28
329054789		-120.85	51.30
329054792		-121.10	51.12
329054798		-121.59	51.26
329054801		-121.22	51.31
329054804	Spectacle Lake	-120.88	51.29
329054816		-121.64	51.27
329054824	Three Mile Lake	-121.56	51.05
329054825		-121.11	51.19
329054826		-120.99	51.12
329054828	Campeau Lake	-120.99	51.28
329054838		-121.00	51.31
329054841		-121.29	51.31
329054843	Alkali Lakes	-121.54	51.02
329054847	Salt Lake	-121.58	51.07
329054853	Duck Lakes	-121.59	51.07
329054854		-121.21	51.29
329054857	Sodium Lake	-121.27	51.30
329054858	Little Scot Lake	-120.79	51.25
329054863		-120.48	51.30
329054872		-121.66	51.27
329054879		-120.68	51.23
329054885		-121.21	51.31
329054916		-121.62	51.26
329054921		-121.14	51.28
329054924		-120.50	51.35
329054928	Ramsay Lake	-120.42	51.26
329054932		-121.01	51.14
329054936		-121.34	51.27
329054942	Mokian Lake	-121.19	51.19
329054949		-120.38	51.23
329054952		-121.72	51.27
329054953		-121.13	51.24
329054966		-121.55	51.22
329054969		-120.69	51.26
329054970		-121.13	51.12
329054974		-120.61	51.42
329054978		-121.45	51.24
329054985		-121.26	51.31
329054986		-121.07	51.15
329054996		-120.41	51.18
329054998		-121.01	51.11
329055032		-121.22	51.28
329055053		-121.34	51.28
329055063		-121.02	51.12
329055067		-121.21	51.28
329055081		-121.13	51.20
329055090	Alkali Lakes	-121.55	51.03
329055091		-121.04	51.11
329055115		-120.34	51.28
329055116		-121.39	51.30
329055132		-121.65	50.75
329055135		-120.49	51.31
329055138		-121.15	51.15
329055140		-121.64	51.24
329055141		-120.77	51.35
329055147		-121.26	51.29
329055152		-120.38	51.24
329055153		-121.55	51.21
329055154		-120.38	51.27
329055155		-121.25	50.93
329055163		-121.12	51.19
329055167		-121.69	51.25
329055173		-121.48	51.15
329055174		-121.01	51.25
329055190		-120.38	51.35
329055195		-120.38	51.30
329055207		-120.92	51.28
329055217		-120.36	51.29
329055219		-121.28	51.31
329055225		-121.54	51.23
329055237		-121.10	51.20
329055259		-121.44	51.24
329055301		-121.49	51.20
329055306	Aleece Lake	-121.63	50.76
329055345		-121.46	51.30
329055367		-121.38	51.30
329055384		-120.35	51.27
329055398		-120.38	51.27
329055418		-120.96	51.26
329055447		-120.34	51.26
329055454		-121.60	50.64
329055472		-121.49	50.58
329056724		-121.56	51.05
329058703	Bowron Lake	-121.36	53.23
329058704	Purden Lake	-121.90	53.91
329058716	Wendle Lake	-121.76	53.53
329058726	Chisel Lake	-121.35	53.18
329058731	Tsus Lakes	-121.92	53.73
329058739		-121.74	53.53
329058740	Pinkerton Lake	-121.54	53.62
329058755		-122.00	53.80
329058772		-121.31	53.12
329058781	Eight Mile Lake	-121.53	53.15
329058797	Pritchard Lake	-121.97	53.85
329058801		-121.46	53.08
329058816		-121.91	53.79
329058826		-122.08	53.96
329058856		-121.34	53.31
329058869		-121.55	53.38
329058909		-121.49	53.26
329058946	Wendle Lake	-121.49	53.11
329058985	Haggen Lakes	-121.53	53.51
329059035		-121.99	53.80
329059076		-121.84	53.67
329060769	Sheridan Lake	-120.89	51.51
329060770	Bridge Lake	-120.73	51.50
329060771	Horse Lake	-121.11	51.59
329060772	Deka Lake	-120.79	51.65
329060773	Drewry Lake	-120.85	51.71
329060774	Sulphurous Lake	-120.82	51.63
329060775	Buffalo Lake	-121.06	51.70
329060776	Edwards Lake	-121.02	51.70
329060778	Hathaway Lake	-120.83	51.65
329060779	Eugene Lake	-120.70	51.44
329060780	Big Lake	-121.45	51.66
329060782	Edmund Lake	-121.40	51.59
329060783	Holden Lake	-121.55	51.62
329060784	Webb Lakes	-120.70	51.47
329060785	Wavey Lake	-120.58	51.54
329060786	McNeil Lake	-120.79	51.76
329060787	Lesser Fish Lake	-120.78	51.53
329060793	Valentine Lake	-121.45	51.58
329060795	Chris Lake	-120.99	51.74
329060798	Otter Lake	-120.67	51.53
329060799	Stack Lakes	-120.69	51.51
329060800	Fawn Lake	-120.98	51.55
329060801	Exeter Lake	-121.33	51.64
329060802	West King Lake	-120.62	51.55
329060803	Longbow Lake	-121.00	51.64
329060804	Roe Lake	-120.82	51.51
329060805	Wilson Lake	-120.65	51.52
329060806	Willow Lake	-120.54	51.52
329060808		-120.82	51.49
329060809	Parting Lakes	-121.22	51.51
329060810	Straight Lake	-121.23	51.71
329060814	Dragonfly Lake	-120.81	51.67
329060821	East King Lake	-120.60	51.56
329060825	Irish Lake	-121.17	51.54
329060826	Whitley Lake	-120.65	51.46
329060828	Guessagain Lake	-121.18	51.52
329060829	Henley Lake	-120.79	51.47
329060834		-120.55	51.56
329060835	Rat Lake	-120.73	51.73
329060838	Hansen Lake	-120.78	51.49
329060841	Burn Lake	-120.72	51.46
329060844	Fiset Lake	-121.10	51.65
329060848	Higgins Lake	-120.89	51.62
329060857	Faulkner Lake	-120.60	51.53
329060868		-121.26	51.52
329060870	Parks Lake	-120.83	51.67
329060871	Knight Lake	-120.70	51.45
329060872	Staley Lake	-120.89	51.53
329060878		-121.35	51.55
329060879	Lilyleaf Lake	-121.18	51.74
329060881		-120.78	51.73
329060882	Roundup Lake	-121.20	51.72
329060894		-120.70	51.52
329060905		-121.52	51.63
329060908		-120.82	51.53
329060912		-121.19	51.51
329060925		-120.98	51.74
329060928		-121.12	51.73
329060931		-121.30	51.64
329060932	Reichmuth Lake	-120.66	51.52
329060938		-120.79	51.57
329060950	Beartrap Lake	-120.56	51.54
329060968	Dorrit Lake	-120.90	51.73
329060993	101 Mile Lake	-121.29	51.66
329061014		-120.83	51.49
329061020	No. 1 Lake	-120.97	51.48
329061027		-121.13	51.62
329061043		-121.02	51.75
329061068		-120.83	51.51
329061078	Eastwood Lake	-120.81	51.50
329061085		-120.56	51.55
329061086		-121.47	51.57
329061100		-120.95	51.76
329061102		-121.21	51.73
329061109		-121.50	51.60
329061115		-120.99	51.73
329061129		-121.41	51.59
329061132		-121.36	51.64
329061153		-121.12	51.52
329061157		-120.88	51.49
329061170		-121.49	51.59
329061176		-121.40	51.59
329061184		-120.85	51.60
329061186		-121.31	51.66
329061187		-121.32	51.55
329061188		-121.16	51.61
329061191		-121.32	51.57
329061195		-121.39	51.63
329061202		-121.31	51.55
329061205		-121.17	51.69
329061215		-121.24	51.50
329061217		-121.41	51.58
329061226		-121.44	51.61
329061232		-120.68	51.45
329061233		-120.63	51.52
329061311		-120.57	51.56
329061316		-120.93	51.62
329061329		-121.24	51.52
329061346		-121.38	51.55
329061354		-121.41	51.57
329063644	Alice Lake	-127.40	50.46
329063645	Le Mare Lake	-127.87	50.41
329063646	Kathleen Lake	-127.29	50.40
329063647	Maynard Lake	-127.21	50.40
329063648	O'Connell Lake	-127.72	50.39
329063649	Benson Lake	-127.24	50.38
329063651	Sara Lake	-127.41	50.53
329063655		-127.68	50.30
329063656	Three Isle Lake	-127.21	50.45
329063657	Iron Lake	-127.21	50.36
329063672		-127.33	50.60
329063673	Angler Lake	-127.22	50.47
329063693		-127.17	50.36
329063701		-127.16	50.36
329063703		-127.38	50.49
329063704		-127.37	50.55
329063719		-127.15	50.34
329063720		-127.25	50.45
329063742		-127.16	50.38
329063756	D Lake	-127.44	50.51
329063771		-127.91	50.42
329063780		-127.80	50.37
329064459	Maxan Lake	-126.09	54.29
329064460	Tyhee Lake	-127.03	54.71
329064462	Elwin Lake	-126.29	54.42
329064463	Goosly Lake	-126.36	54.17
329064464	Bulkley Lake	-126.10	54.38
329064466	Round Lake	-126.92	54.65
329064471	Torkelsen Lake	-126.69	55.09
329064473	Kathlyn Lake	-127.20	54.82
329064474	Sunset Lake	-126.36	54.49
329064477	Mooseskin Johnny Lake	-127.35	54.47
329064478	Seymour Lake	-127.15	54.74
329064486		-126.54	54.62
329064487	Conrad Lake	-126.09	54.41
329064493	Hidden Lake	-126.65	54.50
329064494	Broman Lake	-126.13	54.42
329064499		-127.34	55.02
329064502		-126.32	54.26
329064506	Old Woman Lake	-126.11	54.42
329064512	Ross Lake	-127.52	55.25
329064528	Watson Lake	-126.26	54.43
329064537	Wilson Lake	-126.60	54.49
329064543	Dunalter Lake	-126.75	54.47
329064544		-126.07	54.36
329064547		-126.21	54.45
329064607		-126.64	54.53
329064612	Coppermine Lake	-126.72	54.55
329064640	Taltzen Lake	-127.51	54.93
329064642	North Lake	-126.71	54.56
329064659	Bigelow Lake	-127.16	54.75
329064685	Call Lake	-127.09	54.76
329064695		-126.19	54.36
329064696		-126.98	54.76
329064703	Mathews Lake	-126.71	54.43
329064717		-126.42	54.41
329064786		-126.58	54.31
329064826		-126.41	54.43
329064834		-126.67	55.10
329064849		-126.57	54.39
329064864		-126.45	54.43
329064878		-127.35	55.21
329064956		-126.82	54.54
329064998	Burbridge Lake	-126.75	54.71
329065027	Dorsay Lake	-126.95	54.67
329065150		-127.44	55.20
329065222		-127.55	55.23
329065257		-126.53	54.49
329065313		-126.98	54.73
329065360		-127.36	54.61
329065420		-126.75	54.42
329069248	Tie Lake	-115.31	49.41
329069249	Summer Lake	-115.39	49.76
329069252	Edwards Lakes	-115.11	49.09
329069253	Rosen Lake	-115.25	49.39
329069254	Cherry Lake	-115.54	49.18
329069255	Suzanne Lake	-115.23	49.32
329069260		-115.31	49.38
329069262	Baynes Lake	-115.22	49.23
329069263	Twin Lake	-115.38	49.22
329069264	North Star Lake	-115.26	49.34
329069272	Loon Lake	-115.10	49.11
329069275	Edith Lake	-115.51	49.43
329069276	Wapiti Lake	-115.36	49.38
329069277	Bednorski Lake	-115.50	49.44
329069278		-115.19	49.05
329069279	Haha Lake	-115.49	49.42
329069281	Sand Lake	-115.31	49.44
329069286	Surveyors Lake	-115.23	49.24
329069290	Chain Lake	-115.37	49.20
329069294		-115.36	49.19
329069296	Shotnana Lake	-115.10	49.01
329069298	Lund Lake	-115.44	49.42
329069300		-115.30	49.18
329069301		-115.38	49.39
329069302	Murray Lake	-115.34	49.48
329069311		-115.26	49.35
329069327		-115.39	49.20
329069336		-115.24	49.28
329069342		-115.23	49.23
329069350	Blue Bottom Lake	-115.23	49.27
329069351		-115.25	49.39
329069360	Bronze Lake	-115.39	49.44
329069362		-115.24	49.28
329069365		-115.22	49.05
329069366		-115.40	49.45
329069378		-115.34	49.39
329069386		-115.31	49.20
329069387	Fussee Lake	-115.16	49.24
329069401		-115.61	49.39
329069402		-115.24	49.25
329069404		-115.10	49.02
329069410		-115.23	49.39
329069426		-115.31	49.26
329069427		-115.25	49.39
329069435		-115.19	49.32
329069966	Buttle Lake	-125.57	49.70
329069967	Upper Campbell Lake	-125.64	49.91
329069968	Campbell Lake	-125.46	50.01
329069969	Upper Quinsam Lake	-125.56	49.87
329069970	Brewster Lake	-125.58	50.10
329069971	John Hart Lake	-125.37	50.04
329069972	Quinsam Lake	-125.37	49.94
329069974	Beavertail Lake	-125.50	49.98
329069976	Gooseneck Lake	-125.51	49.95
329069977	Fry Lake	-125.57	50.02
329069978	Middle Quinsam Lake	-125.48	49.92
329069980	Merrill Lake	-125.56	50.06
329069981	Gosling Lake	-125.50	50.05
329069982	Wokas Lake	-125.54	49.90
329069983	Gray Lake	-125.59	50.05
329069987	Tennent Lake	-125.64	49.54
329069991	Drum Lakes	-125.88	49.84
329069992	Reginald Lake	-125.53	49.99
329069995	Bacon Lake	-125.62	49.97
329069996	Beadnell Lake	-125.53	49.79
329069998	Camp Lake	-125.60	49.91
329069999	Echo Lake	-125.41	49.98
329070002	Gentian Lake	-125.50	49.88
329070008		-125.62	50.09
329070012	Garrett Lake	-125.62	50.05
329070020	Becher Lake	-125.61	49.99
329070025		-125.58	49.57
329070028	Gilson Lake	-125.37	49.92
329070029	Raven Lake	-125.62	49.91
329070030		-125.62	49.89
329070035		-125.52	50.03
329070038	Crest Lake	-125.90	49.84
329070046		-125.70	49.55
329070051	Lukwa Lake	-125.43	49.96
329070059		-125.57	49.94
329070067		-125.49	49.87
329070068		-125.40	49.98
329070071	Flume Lake	-125.51	49.93
329070074		-125.82	49.90
329070082		-125.53	49.91
329070086	Beaver Lake	-125.62	50.15
329070087		-125.52	49.91
329070094		-125.63	49.91
329070099		-125.42	49.95
329070111		-125.59	49.88
329070114		-125.41	49.92
329070116		-125.57	49.84
329070117		-125.43	50.05
329070118		-125.62	49.92
329070122		-125.51	49.91
329070123		-125.36	50.00
329070128		-125.51	49.92
329070129		-125.61	49.89
329070141		-125.51	49.91
329070149		-125.61	49.90
329070150		-125.52	50.06
329070154		-125.61	50.14
329070174		-125.46	50.04
329070180		-125.56	49.95
329070186		-125.62	50.15
329070187		-125.49	50.06
329070189		-125.38	49.99
329071192	Saddle Lakes	-118.88	52.57
329071207	Little Cranberry Lake	-119.25	52.79
329071801	Carp Lake	-123.34	54.76
329071802	McLeod Lake	-122.95	54.90
329071803	Tudyah Lake	-123.03	55.08
329071806	War Lake	-123.28	54.85
329071810		-123.49	54.74
329071815		-123.10	54.81
329071821	Turner Lake	-123.58	54.84
329071828	Ant Lake	-123.23	54.81
329071838		-123.11	55.06
329071842	Sabai Lake	-123.09	55.08
329071852	Munlo Lake	-123.48	54.83
329071856		-123.11	54.82
329071860	Sekani Lake	-123.18	54.91
329071865	TwinLake	-123.02	55.13
329071890		-123.02	54.81
329071899		-123.15	55.08
329071905		-123.44	54.96
329071923		-122.95	54.81
329071924	Rainbow Lake	-123.34	54.83
329071925		-123.16	54.80
329071941		-123.18	54.83
329071972		-123.01	54.80
329071984		-123.16	55.02
329072049		-122.94	54.81
329072068		-123.33	55.05
329072121		-123.08	54.93
329072124		-123.35	55.06
329072128		-123.03	55.11
329072253		-122.99	54.81
329072255		-123.32	55.03
329072333		-123.23	54.87
329072351		-123.04	55.02
329072371		-123.34	54.81
329074394	Cariboo Lake	-121.36	52.77
329074396	Spanish Lake	-121.38	52.58
329074398	Ghost Lake	-120.85	52.93
329074419	Wolverine Lake	-121.55	52.68
329074420		-120.93	52.92
329074470		-121.13	52.97
329074528		-121.44	52.74
329074539		-121.47	52.68
329075502	Cheslatta Lake	-125.36	53.72
329075503	Murray Lake	-125.04	53.66
329075505	Hallett Lake	-124.79	53.80
329075506	Skins Lake	-125.95	53.78
329075507	Ootsanee Lake	-125.52	53.80
329075512	Cabin Lake	-124.99	53.87
329075514	Copley Lake	-124.80	53.74
329075515	Getzuni Lake	-125.55	53.84
329075518	Laurie Lake	-124.88	53.87
329075521	Davidson Lake	-125.45	53.63
329075524		-125.11	53.85
329075526	Hobson Lake	-124.73	53.58
329075530	Smith Lake	-125.36	53.63
329075534	Innes Lake	-125.81	53.82
329075535	Hewson Lake	-125.58	53.85
329075543		-124.57	53.60
329075546		-125.94	53.80
329075559		-125.42	53.63
329075575	Edlund Lake	-125.58	53.86
329075611		-124.88	53.71
329075622		-124.88	53.64
329075637		-126.01	53.80
329075660		-126.00	53.85
329075664		-125.35	53.70
329075700		-125.24	53.68
329075734		-125.75	53.79
329075888		-124.85	53.58
329076072		-124.92	53.66
329077301	Tatuk Lake	-124.23	53.52
329077302	Finger Lake	-124.29	53.57
329077303	Tagai Lake	-123.68	53.45
329077305		-123.59	53.45
329077307	Tasa Lake	-123.86	53.68
329077320	Finnie Lake	-124.44	53.55
329077334	Tucker Lake	-123.58	53.49
329077336		-124.11	53.49
329077353	Vivian Lake	-124.41	53.59
329077385		-123.42	53.50
329077392	Arthur Lake	-124.38	53.57
329077393	Expansion Lake	-124.08	53.51
329077395		-123.65	53.43
329077468		-123.55	53.47
329077590		-124.32	53.64
329077651		-123.53	53.54
329079684	Chilko Lake	-124.10	51.31
329079686	Tsuniah Lake	-124.08	51.55
329079687	Konni Lake	-123.88	51.47
329079689	Mainguy Lake	-123.91	51.54
329079692	Murray Taylor Lake	-124.00	51.69
329079693	Nemaia Lake	-123.97	51.45
329079694		-124.07	51.39
329079695		-123.94	51.81
329079698		-124.27	51.69
329079706	Little Lagoon	-124.18	51.49
329079717	Goosenob Lake	-124.14	51.73
329079719	Bidwell Lakes	-124.03	51.94
329079724		-124.01	51.79
329079725	Bidwell Lakes	-124.01	51.94
329079731	Marsh Lake	-124.09	51.76
329079755		-123.97	51.73
329079768		-124.16	51.65
329079837		-124.10	51.38
329079903		-124.07	51.94
329079913		-124.04	51.67
329079923		-123.97	51.67
329079949		-124.29	51.70
329079981		-123.96	51.76
329080043		-124.07	51.72
329080066		-124.07	51.93
329083341	Chilliwack Lake	-121.42	49.05
329083342	Cultus Lake	-121.98	49.05
329083353		-122.14	49.08
329083356	Foley Lake	-121.57	49.12
329083360	Gravel Slough	-121.89	49.20
329083366	Camp Slough	-121.87	49.19
329083372	Camp Slough	-121.88	49.19
329083377		-122.08	49.11
329083378		-121.97	49.15
329083382	Ryder Lake	-121.87	49.11
329083383	Camp Slough	-121.84	49.19
329083385	Camp Slough	-121.85	49.20
329083386		-121.78	49.19
329083387	Camp Slough	-121.83	49.20
329083511	Kennedy Lake	-125.53	49.08
329083514	Muriel Lake	-125.60	49.13
329083547	Angora Lake	-125.53	49.09
329083804		-125.43	49.14
329085092	Susan Lake	-117.39	51.56
329085113	Blackwater Lake	-117.40	51.62
329085116	Aid Lake	-117.45	51.66
329085120		-117.41	51.58
329086711	Clearwater Lake	-120.22	52.26
329086716	Dutch Lake	-120.05	51.65
329086725		-120.14	51.81
329086727	Grizzly Lakes	-120.23	51.73
329086738	Surprise Lake	-120.28	51.72
329086756	Sock Lake	-120.07	51.76
329086759	Grizzly Lakes	-120.25	51.72
329086769	Shadow Lake	-120.18	52.10
329086795		-120.14	51.75
329086813		-120.21	51.87
329086934		-120.19	52.07
329087025		-120.22	51.86
329090155		-127.06	59.68
329090198		-127.27	59.77
329090250	Wolf Lake	-127.23	59.76
329090366		-127.20	59.76
329090376		-127.18	59.76
329090496		-126.63	59.59
329090674		-126.92	59.66
329093897	Columbia Lake	-115.85	50.23
329093898	Windermere Lake	-115.98	50.45
329093904	Whitetail Lake	-116.02	50.21
329093914		-116.06	50.55
329093917	Cartwright Lake	-116.42	50.81
329093921		-116.34	50.85
329093930		-116.36	50.89
329093934	Cleland Lake	-116.38	50.83
329093935	Lillian Lake	-116.09	50.50
329093941	Big Fish Lake	-116.38	50.78
329093946	Lake Enid	-116.12	50.54
329093960	Wilmer Lake	-116.08	50.54
329093973	Jade Lake	-116.37	50.82
329093981	Baptiste Lake	-116.09	50.68
329093989	Topaz Lake	-116.40	50.83
329094011		-115.97	50.40
329094030	Diana Lake	-116.23	50.89
329094035	Whary Lake	-116.39	50.77
329094047	Leadqueen Lake	-116.38	50.76
329094064		-116.17	50.70
329094071	Halfway Lake	-116.36	50.76
329094081		-116.44	50.84
329094091		-116.06	50.48
329094092		-116.16	50.56
329094098		-116.32	50.57
329094106		-116.60	50.90
329094108	Botts Lake	-116.36	50.79
329094124		-116.14	50.57
329094157	MacCarthy Lakes	-115.99	50.41
329094173	Steamboat Lake	-116.29	50.74
329094188		-116.36	50.74
329094198		-115.84	50.14
329094199		-116.35	50.77
329094204		-116.21	50.76
329094212		-116.16	50.63
329094216		-115.95	50.38
329094219		-116.31	50.70
329094220	Barbour Lake	-116.13	50.50
329094224		-115.89	50.19
329094281	Dorothy Lake	-116.02	50.49
329094665	Hall Lakes	-116.31	50.74
329095500	Comox Lake	-125.15	49.60
329095502	Main Lake	-125.20	50.21
329095503	Wolf Lake	-125.17	49.76
329095506	Village Bay Lake	-125.19	50.18
329095508	Clear Lake	-125.24	50.22
329095510	Willemar Lake	-125.18	49.51
329095511	Hague Lake	-124.96	50.06
329095512	Main Lake	-125.18	50.19
329095514	Morte Lake	-125.30	50.14
329095518	Gunflint Lake	-124.95	50.07
329095519	Forbush Lake	-125.23	49.50
329095522	Wowo Lake	-125.37	49.85
329095525	Stramberg Lake	-125.24	50.18
329095531	Langley Lake	-124.92	49.56
329095541		-125.24	50.25
329095557		-125.27	50.22
329095566	Anderson Lake	-125.19	49.73
329095589	Cougar Lake	-125.23	49.51
329095594	Northy Lake	-125.16	49.81
329095599	Hell Diver Lake	-125.26	49.84
329095618		-124.94	49.60
329095621		-125.21	49.75
329095630		-125.18	49.71
329095643		-125.21	49.55
329095647		-125.28	50.13
329095656	Little Lost Lake	-125.26	49.83
329095662		-125.10	49.61
329095676	Lost Lake	-125.25	49.82
329095678	Blue Grouse Lake	-125.31	49.83
329095680		-125.31	49.82
329095681		-125.12	49.50
329095688	Aldermen Lakes	-125.27	49.65
329095691		-125.06	49.64
329095693		-125.32	50.14
329095708		-125.32	50.20
329095712		-125.27	50.24
329095719		-125.28	50.15
329095725		-125.16	49.81
329095746		-125.30	49.58
329095764		-125.25	50.11
329095776		-125.16	49.49
329095778		-124.97	49.68
329095791		-125.29	50.17
329095792		-125.27	50.14
329095812		-125.23	49.68
329097613	Ahbau Lake	-122.09	53.26
329097614	Lodi Lake	-122.08	53.37
329097615	Bouchie Lake	-122.62	53.03
329097616	Genevieve Lake	-122.28	53.24
329097617	Chubb Lake	-122.56	53.27
329097618	Benson Lake	-122.07	52.90
329097619	Nelson Kenny Lake	-122.56	53.25
329097627	Robertson Lake	-122.05	52.89
329097628	Nyland Lake	-122.01	52.77
329097630	Neck Lake	-122.34	53.26
329097631	Yardley Lake	-122.41	53.33
329097632	Hay Lake	-122.08	53.35
329097643		-122.12	52.97
329097646	Government Lake	-122.49	53.55
329097661	Herkyelthtie Lake	-122.84	53.11
329097663	Jimmac Lake	-122.36	53.28
329097665	Oscar Lake	-122.58	53.51
329097667		-122.14	53.01
329097668		-122.12	52.98
329097673	Sixteen Mile Lake	-122.26	53.04
329097677	Mary Lake	-122.32	53.32
329097679	Davey Lake	-122.27	53.05
329097680	Kenny Lake	-122.24	53.00
329097681		-122.87	53.11
329097685	Sundberg Lake	-121.95	52.82
329097704		-122.08	52.96
329097708	Mit Lake	-122.70	53.01
329097709		-122.27	53.26
329097724		-122.09	52.95
329097739		-122.27	53.07
329097741		-122.50	53.12
329097749		-122.41	53.09
329097756		-122.65	53.28
329097766		-122.12	52.96
329097788		-122.48	53.45
329097800	Wingdam Lake	-121.95	53.02
329097823		-122.73	53.11
329097836		-122.76	53.12
329097899	Hush Lake	-122.36	53.15
329097912		-122.51	53.24
329097919		-122.27	53.28
329097956		-122.29	53.03
329097975	Yeates Lake	-122.03	53.01
329098008	Coldspring Lake	-122.08	53.04
329098021		-122.66	53.25
329098089		-122.13	53.28
329098096	Hyde Lake	-122.01	53.04
329098124		-122.47	53.07
329098137		-122.22	53.03
329098150		-122.49	53.25
329098178		-122.57	53.49
329098268		-122.28	53.02
329098274		-122.68	53.02
329098345		-122.75	53.35
329098394		-122.73	53.08
329098409		-122.68	52.98
329098439		-122.52	53.21
329098453		-122.52	53.24
329098474		-122.36	53.07
329101302	Cowichan Lake	-124.26	48.87
329101303	Quamichan Lake	-123.66	48.79
329101304	Nanaimo Lakes	-124.16	49.09
329101305	Fourth Lake	-124.41	49.06
329101306	Jump Lake	-124.23	49.01
329101307	Nanaimo Lakes	-124.21	49.09
329101308	Quennell Lake	-123.82	49.07
329101309	Somenos Lake	-123.70	48.80
329101311	Mesachie Lake	-124.10	48.81
329101312	Grant Lake	-123.76	48.61
329101313	Holland Lake	-123.86	48.94
329101314	Michael Lake	-123.81	49.04
329101315	Holden Lake	-123.82	49.10
329101319	Fuller Lake	-123.72	48.90
329101320	Crofton Lake	-123.66	48.85
329101322	Holyoak Lake	-123.83	48.90
329101323	Stocking Lake	-123.82	48.96
329101325	Hoggan Lake	-123.82	49.15
329101329	Moriarty Lake	-124.39	49.13
329101330	Bear Lake	-124.12	48.81
329101331	Knight Lake	-124.44	49.11
329101340		-124.32	49.06
329101341	Shaw Lake	-124.45	49.01
329101344	Dougan Lake	-123.61	48.71
329101351	Crystal Lake	-123.95	49.04
329101352	Wild Deer Lake	-123.81	48.67
329101353		-123.64	48.67
329101355		-123.91	48.93
329101357		-124.13	49.12
329101362	Timberland Lake	-123.94	49.04
329101363	Kwassin Lake	-124.03	48.82
329101370	Chemainus Lake	-123.75	48.91
329101371	Tadjiss Lake	-123.86	48.69
329101378	Blind Lake	-123.94	49.08
329101392		-123.68	48.99
329101397	Sherk Lake	-124.21	48.92
329101404	Grant Lake	-124.03	48.81
329101410	Whisky Lake	-123.97	49.09
329101413	Mayo Lake	-123.95	48.80
329101420	McKay Lake	-123.96	49.05
329101421		-123.96	49.11
329101423		-124.39	49.00
329101439	Priest Lake	-123.77	49.05
329101451	Greenway Lake	-123.80	49.08
329101455		-124.25	49.05
329101469	Delphi Lake	-124.32	48.97
329101470	Third Lake	-124.32	49.08
329102545	Summit Lake	-122.67	54.28
329102546	Davie Lake	-122.74	54.53
329102547	Weedon Lake	-123.05	54.65
329102548	Kerry Lake	-122.79	54.68
329102549		-123.18	54.62
329102550	Redrocky Lake	-122.71	54.62
329102552	Upper Summit Lake	-122.71	54.29
329102553	Lookout Lake	-122.83	54.72
329102555	Hambone Lake	-122.62	54.72
329102557	Fisher Lake	-122.82	54.49
329102559	Dominion Lake	-122.70	54.45
329102563	Jakes Lake	-122.70	54.32
329102564		-122.48	54.42
329102565	Hart Lake	-122.65	54.46
329102570		-122.65	54.66
329102572	Erickson Lake	-122.76	54.28
329102573	Enquist Lake	-122.72	54.32
329102575	Sucker Lake	-122.80	54.28
329102580	Echo Lake	-122.69	54.26
329102581	Crystal Lake	-122.61	54.41
329102585		-122.57	54.35
329102590		-122.73	54.66
329102598		-122.84	54.57
329102601	Bear Lake	-122.67	54.47
329102603	Log Lake	-122.61	54.35
329102622		-122.62	54.74
329102625	Caddis Lakes	-122.28	54.47
329102630		-122.92	54.80
329102631	Island Lake	-122.69	54.46
329102633		-123.09	54.59
329102635	Boot Lake	-122.73	54.31
329102637		-122.75	54.63
329102638		-122.81	54.72
329102641	Emerald Lake	-122.60	54.42
329102646		-122.89	54.56
329102648		-122.69	54.48
329102655		-122.66	54.48
329102665		-122.46	54.51
329102674		-123.07	54.59
329102677		-122.87	54.55
329102688	Paradise Lake	-122.61	54.68
329102689		-122.42	54.34
329102690		-122.49	54.28
329102692		-122.62	54.79
329102695		-122.47	54.52
329102700	Cottonwood Lakes	-122.52	54.37
329102701		-122.64	54.30
329102705		-122.48	54.33
329102710	Polar Mill Pond	-122.66	54.49
329102727		-122.77	54.70
329102729	Rush Lake	-122.73	54.26
329102746		-122.67	54.33
329102762	Snag Lake	-122.58	54.61
329102783		-122.68	54.32
329102825	Otter Lake	-122.75	54.49
329102826		-122.88	54.80
329102827		-122.84	54.47
329102835		-122.44	54.39
329102844		-122.69	54.33
329102904		-122.93	54.79
329102933		-122.69	54.62
329102986		-122.62	54.31
329103007		-122.54	54.32
329103017		-122.88	54.57
329103023		-122.70	54.78
329103167		-122.43	54.37
329103205		-122.63	54.73
329106518	Red Lake	-120.78	50.88
329106522	Chartrand Lake	-120.99	51.06
329106526	Deadman Lake	-120.88	51.12
329106528		-120.86	51.20
329106530	Cultus Lake	-121.05	50.85
329106531	Dagger Lake	-120.42	51.16
329106532	Vidette Lake	-120.89	51.15
329106535	Bog Lake	-120.83	51.22
329106538		-120.90	51.09
329106545	Mowich Lake	-120.89	51.03
329106547	Enright Lake	-120.86	51.17
329106555		-121.00	51.13
329106558		-120.89	51.21
329106575	Semlin Lake	-120.80	51.13
329106589	Sparks Lake	-120.84	50.91
329106595		-120.83	51.23
329106617	Calder Lake	-120.89	50.99
329106622		-120.81	50.90
329106645		-120.76	51.17
329106646		-120.96	51.13
329106663	Cayuse Lake	-120.79	50.91
329106665		-120.86	51.15
329106671		-120.83	51.12
329106688		-120.43	51.08
329106689	Converse Lake	-120.81	51.11
329106695		-120.51	51.15
329106703		-120.87	51.21
329106709		-121.00	50.85
329106729		-121.00	50.90
329106762		-120.99	51.13
329106781		-120.93	51.19
329106798		-120.87	51.00
329106818		-121.18	50.96
329106819		-120.89	51.19
329106892		-120.83	50.95
329106941		-120.80	50.99
329106964		-120.90	51.03
329109649	Dease Lake	-130.06	58.62
329109653	Pinetree Lake	-129.78	59.00
329109660	Vines Lake	-129.73	59.20
329109661	Joe Irwin Lake	-129.85	58.95
329109666	Simmons Lake	-129.77	59.18
329109671	Cotton Lake	-129.71	59.07
329109702	Cook Lake	-129.75	59.19
329109847		-129.79	59.17
329109992		-129.74	59.19
329110060		-130.04	58.85
329110096		-129.91	58.93
329110145		-129.97	58.93
329113133	Boya Lake	-129.09	59.38
329113137	Wheeler Lake	-129.16	59.69
329113261		-129.21	59.33
329113548		-129.09	59.38
329113808		-129.29	59.45
329116742	Gustafsen Lake	-121.72	51.54
329116744	Gaspard Lake	-122.76	51.46
329116752	Sting Lake	-122.13	51.64
329116756	Vert Lake	-122.18	51.64
329116757		-122.37	51.55
329116771		-122.05	51.57
329116772	Stobie Lake	-122.66	51.51
329116782		-121.86	51.54
329116791		-121.66	51.55
329116800		-122.35	51.53
329116807	Blackwater Lake	-122.54	51.51
329116817		-121.67	51.54
329116827		-122.20	51.63
329116831	Brigham Lake	-122.04	51.65
329116844		-121.85	51.53
329116850		-122.70	51.54
329116864		-122.54	51.48
329116866		-121.66	51.46
329116882		-121.65	51.54
329116887		-121.87	51.54
329116899		-121.64	51.45
329116933		-122.54	51.57
329116956		-122.21	51.70
329116962		-121.72	51.55
329116974		-122.15	51.67
329116994		-121.73	51.57
329116998		-121.83	51.62
329116999		-122.16	51.66
329117030		-121.93	51.56
329117038		-121.70	51.58
329117069		-122.18	51.65
329117073		-121.74	51.54
329117100		-122.34	51.54
329117137		-121.61	51.56
329117146		-121.68	51.57
329117180		-122.64	51.67
329117186		-121.79	51.53
329118684	Kaza Lake	-126.28	56.02
329118758		-126.50	55.91
329120714	Duncan Lake	-116.95	50.42
329120715	Trout Lake	-117.43	50.58
329120741		-117.00	50.48
329120935		-117.02	50.32
329122000		-123.59	59.91
329123412	Grave Lake	-114.83	49.86
329123422	Lower Elk Lake	-115.08	50.55
329123426	Summit Lake	-114.69	49.64
329123493	Silver Spring Lake	-115.07	49.29
329123532		-114.88	49.75
329123540		-114.94	50.12
329123549		-114.33	49.17
329123589		-114.87	49.75
329123608		-114.87	49.90
329123634	Lodgepole Lake	-114.72	49.29
329124515	Batnuni Lake	-124.00	53.36
329124516	Pelican Lake	-123.65	53.32
329124517	Titetown Lake	-123.79	53.30
329124520	Comstock Lake	-124.09	53.37
329124524		-123.95	53.44
329124528		-123.61	53.22
329124529	Klunchatistli Lake	-124.25	53.39
329124530		-123.77	53.42
329124532	Moses Lake	-123.58	53.30
329124540	Boat Lake	-123.86	53.34
329124546		-123.51	53.25
329124549		-123.73	53.28
329124564		-123.69	53.23
329124569	Sheein Lake	-123.65	53.34
329124602		-124.26	53.44
329124612		-123.95	53.35
329124621		-123.60	53.31
329124689		-123.85	53.40
329124788		-123.58	53.32
329124925		-123.62	53.21
329124955		-123.62	53.20
329125147		-123.63	53.19
329126694	Eliguk Lake	-125.43	52.95
329126700	Suscha Lake	-124.44	53.23
329126703	Cluchuta Lake	-125.05	52.96
329126734		-125.03	53.03
329126809		-124.43	53.16
329126892		-125.47	52.88
329126912		-124.28	53.20
329126952		-125.16	52.97
329127207		-124.47	53.17
329127604		-125.29	52.99
329131779	Manson Lakes	-124.37	55.64
329131780	Ed Bird Lake	-125.03	56.91
329131781	Manson Lakes	-124.34	55.59
329131782	Wolverine Lakes	-124.45	55.68
329131787		-124.24	55.38
329131808	Skunk Lake	-124.08	55.40
329131862		-125.09	56.88
329131912		-125.03	56.87
329131917		-125.02	56.87
329131970		-124.04	55.97
329132010		-124.48	55.65
329132022		-124.90	56.79
329132097		-124.19	55.53
329132122	Muscovite Lakes	-124.25	55.96
329132175		-124.50	55.58
329132177		-124.55	55.67
329132218	Wolverine Lakes	-124.44	55.67
329132220		-125.08	56.76
329132275		-124.06	55.75
329132278		-125.06	56.85
329132285		-124.51	55.58
329132484		-124.37	55.38
329132497		-124.17	55.51
329132534		-124.04	55.95
329132556		-124.90	56.79
329134761	Foot Lake	-125.50	57.29
329134771	Jack Lake	-125.74	57.32
329134783		-125.51	57.32
329134796		-125.54	57.34
329140426		-120.15	57.80
329140553		-120.29	58.03
329140786		-120.54	58.03
329141094		-120.74	58.04
329141161		-120.15	58.13
329141332		-120.17	57.92
329141666		-120.32	58.28
329141717		-120.19	57.80
329141741		-121.07	58.41
329141759		-120.33	57.82
329141905		-120.29	58.30
329141912		-121.09	58.40
329141955		-121.14	58.41
329142010		-120.69	58.55
329146922		-125.67	57.46
329148307	Fran�ois Lake	-125.70	54.01
329148308	Fraser Lake	-124.74	54.07
329148309	Tchesinkut Lake	-125.60	54.08
329148310	Uncha Lake	-125.61	53.91
329148311	Burns Lake	-125.66	54.20
329148312	Decker Lake	-125.84	54.28
329148313	Tagetochlain Lake	-126.98	54.00
329148314	Nadina Lake	-127.03	53.89
329148315	Binta Lake	-125.48	53.87
329148317	Takysie Lake	-125.83	53.88
329148318	Parrott Lakes	-126.61	54.13
329148319	Oona Lake	-124.74	54.18
329148320	Ormond Lake	-124.69	54.17
329148321	Parrott Lakes	-126.53	54.11
329148322	Anzus Lake	-125.12	53.93
329148323	Tsichgass Lake	-126.44	54.04
329148324	Tatin Lake	-125.06	54.13
329148326	Borel Lake	-125.04	53.93
329148328	Mollice Lake	-125.71	53.96
329148329	Hanson Lake	-125.06	54.24
329148330	Tatalaska Lake	-125.90	53.93
329148331	Isaac Lake	-126.26	53.97
329148333	Stern Lake	-124.89	54.13
329148336	Tatalrose Lake	-125.99	53.97
329148343	Drywilliam Lake	-124.68	54.05
329148348	Owl Lake	-125.13	54.17
329148356	Deserter Lake	-124.90	54.09
329148360	Angly Lake	-124.65	54.23
329148361	Long Lake	-125.77	53.95
329148362	Clatlatiently Lake	-125.97	53.95
329148363		-124.90	54.05
329148364		-125.41	53.94
329148365	Gale Lake	-126.33	53.92
329148368		-125.84	53.97
329148369	Jesson Lake	-126.20	53.97
329148373	Guyishton Lake	-125.77	54.16
329148374	Richardson Lake	-126.31	53.89
329148380	MacDonald Lake	-126.32	54.01
329148381		-126.01	53.90
329148389	Duck Lake	-126.80	54.02
329148395	Anders Lake	-125.87	54.12
329148398	Shaeffer Lake	-125.77	54.06
329148407		-125.89	53.97
329148408	Savory Lake	-125.15	54.09
329148413	Westman Lake	-125.84	53.85
329148414		-125.66	54.28
329148416	Co-op Lake	-125.42	54.18
329148418		-125.69	54.15
329148420		-126.50	54.00
329148422	Richmond Lake	-125.30	54.13
329148423	Casey Lake	-125.05	54.05
329148424		-125.42	54.24
329148428		-125.73	53.94
329148431	Trout Lake	-125.29	53.87
329148432	Mulvaney Lake	-125.75	54.07
329148433	Shuldham Lake	-125.95	54.30
329148434	Totem Pole Lake	-125.94	53.96
329148435		-126.64	54.16
329148439		-124.76	53.95
329148441		-126.12	53.93
329148446		-125.43	54.16
329148455		-125.23	54.13
329148463		-125.70	53.85
329148478		-125.92	53.94
329148485		-126.01	53.88
329148486		-125.45	53.83
329148488	Rose Lake	-126.02	54.39
329148502	Scott Lake	-125.26	53.89
329148503		-125.71	54.12
329148505	Katharine Lake	-126.07	53.95
329148506		-125.12	54.16
329148507		-125.98	53.99
329148517		-125.96	53.96
329148524		-125.65	54.27
329148526		-127.02	54.05
329148527		-125.77	54.33
329148540	Duel Lakes	-127.02	53.98
329148557	Boyd Lake	-125.77	53.97
329148562		-125.43	54.11
329148575		-125.79	53.97
329148578	Loch Garry	-125.13	54.09
329148585		-125.69	54.30
329148598		-125.71	54.23
329148614		-126.12	53.95
329148625		-125.28	54.06
329148634		-126.43	53.91
329148654		-126.36	54.03
329148678		-126.46	54.02
329148685	Mudhole Lake	-124.85	54.03
329148697	Meuoon Lake	-125.22	53.90
329148698		-126.49	54.03
329148707		-125.85	54.00
329148710		-125.12	54.06
329148713		-125.97	54.36
329148734	Acorn Lake	-125.76	53.99
329148760		-125.78	53.98
329148778		-125.69	54.08
329148810		-125.20	54.16
329148814		-126.34	53.94
329148831		-125.63	54.14
329148832		-125.63	54.25
329148839		-125.59	54.26
329148855		-125.37	54.06
329148863		-125.56	53.88
329148878		-127.02	53.99
329148887		-126.43	53.92
329148904	Martin Lake	-125.35	54.14
329148906		-125.02	54.14
329148916		-126.49	53.94
329148930		-126.02	53.96
329148937	Fisher Lakes	-125.94	54.29
329148950		-126.98	53.94
329148968		-125.77	53.99
329148984		-125.14	54.07
329148990		-124.78	53.95
329149003		-126.19	54.04
329149030		-125.71	54.33
329149043		-125.07	54.04
329149044		-126.04	53.98
329149046		-126.02	53.98
329149127		-125.43	54.15
329149154		-125.45	54.05
329149167		-125.18	54.10
329149172		-124.83	53.95
329149188		-126.02	53.95
329149192		-126.07	53.95
329149204		-126.09	53.93
329149208		-126.76	53.98
329149211		-125.68	54.28
329149246		-126.16	53.97
329149270		-124.83	53.95
329149279		-126.05	53.90
329149295		-125.03	54.03
329149325	York Lake	-125.79	53.96
329149403		-125.07	54.12
329149431		-125.97	54.07
329149437		-125.19	54.07
329149441		-125.28	54.03
329149443		-124.96	54.28
329149468		-125.24	54.10
329149476		-125.02	54.05
329149485		-126.50	53.99
329149504		-124.73	53.94
329149513		-124.73	53.96
329149584		-125.95	54.38
329149607		-126.91	53.92
329149611		-125.08	54.04
329149621		-125.68	54.14
329149695		-127.03	53.99
329149699		-126.44	53.90
329149701		-126.89	53.96
329149705		-126.79	53.97
329149708		-126.76	53.96
329149710		-126.70	53.95
329149756		-125.89	54.34
329149764		-125.55	54.09
329154751	Nahatlatch Lake	-121.77	49.97
329154752	Nahatlatch Lake	-121.73	49.99
329154753	Kawkawa Lake	-121.40	49.38
329154758	Inkawthia Lake	-121.51	49.62
329154761	Silver Lake	-121.41	49.31
329154768	Frances Lake	-121.65	50.00
329154779	Schkam Lake	-121.44	49.41
329154803		-121.57	49.86
329154807	Klahater Lake	-121.43	49.46
329154808	Fishblue Lake	-121.49	49.99
329154827		-121.28	49.49
329154838		-121.46	49.37
329154840	Coquihalla Lakes	-120.99	49.64
329154887		-121.49	49.87
329154908	Devil Lake	-121.46	49.38
329154909		-121.31	49.67
329154927		-121.36	49.62
[truncated: 3,982 more rows]
