# Supplementary material for: A hybrid gravity and route choice model to assess vector traffic in large-scale road networks
Source: R Soc Open Sci. 2020 May 20;7(5):191858. doi: 10.1098/rsos.191858 (PMC7277278; doi:10.1098/rsos.191858)
Supplement: Data Sets for "A Hybrid Gravity and Route Choice Model to Assess Vector Traffic in Large-Scale Road Networks" [file rsos191858supp2.zip › License and Readme.txt]

README FILE
===========

The data provided along with this readme file are the input files necessary to fit the hybrid vector model described in Fischer, S. M., Beck, M., Herborg, L.-M., & Lewis, M. A. (2020). A hybrid gravity and route choice model to assess vector traffic in large-scale road networks. Royal Society Open Science.

The data set contains information licensed under the Open Government Licence – British Columbia and information adapted from Statistics Canada, Population and Dwelling Count Highlight Tables, 2016 Census. This does not constitute an endorsement by Statistics Canada of this product.

This data set is published under the Creative Commons Attribution 4.0 International Public License, which can be viewed at https://creativecommons.org/licenses/by/4.0/ 
Any modification, publication, translation, adaptation, distribution, or other use of this data set in any medium, mode or format, must also comply with the licenses of the original data that this data set has been generated from. Furthermore, we ask that the original sources of the data are acknowledged whenever this data set is used or distributed.

Below we provide a general overview of the data contained in each file and specify the respective data sources along with corresponding license information. Then we give a brief explanation of the individual fields contained in the files. All data are provided in the .csv format; the fields are separated by plain commas ','. 


Overview
========

The files contain the following data:
	- Road_network_edge_information.csv
		- Description: Provides information about the roads in the road network
		- Sources of raw data used to generate this data set: 
			- BC Ministry of Environment
			- BC Digital Road Atlas
	- Road_network_vertex_information.csv
		- Description: Specifies which vertices correspond to considered boater origins and postal code area centres
		- Sources of raw data used to generate this data set: 
			- BC Ministry of Environment
			- BC Digital Road Atlas
	- Jurisdiction_data.csv
		- Description: Contains data used to estimate the repulsiveness of donor jurisdictions.
		- Sources of the data: 
			- Angler count data Canada: Department of Fisheries and Oceans Canada
			- Angler count data USA: American Sportfishing Association
			- Population data Canada: Statistics Canada
			- Population data USA: U.S. Census Bureau
	- Lake_data.csv
		- Description: Contains data used to estimate the attractiveness of recipient lakes.
		- Sources of the raw data used to generate this data set:
			- Topographical data for lakes: BC Ministry of Environment
			- Locations of cities: Open Street Map
			- Population data of cities: Statistics Canada
			- Campground data: USCAmpgrounds
			- Campground data: British Columbia Lodging and Campgrounds Association
			- Marinas: Manual web search for marinas in BC
	- Postal_code_data.csv
		- Description: Contains information about postal code areas. This information was used to test a covariate not included in the published study. The file can be ignored if only the covariates in the published study shall be considered.
		- Sources of the data:
			- Topographical data: BC Ministry of Environment
			- Population data: Statistics Canada
	- Boater_survey_data_for_fitting.csv
		- Description: Contains boater survey data that were used to fit the model.
		- Source: BC Ministry of Environment; the raw data are not published.
	- Boater_survey_data_for_fitting.csv
		- Description: Contains boater survey data that were used to validate the model.
		- Source: BC Ministry of Environment; the raw data are not published.
	- Jurisdiction_names_IDs.csv
		- Description: Provides the names of the jurisdictions corresponding to the jurisdiction IDs.
	- Lake_names_IDs.csv
		- Description: Provides the names and coordinates of the waterbodies corresponding to the waterbody IDs.
	
	
Data sources and specific licenses:
	- BC Ministry of Environment
		- Data can be retrieved from https://catalogue.data.gov.bc.ca/dataset
		- License for the raw data: https://www2.gov.bc.ca/gov/content/data/open-data/open-government-licence-bc
	- BC Digital Road Atlas
		- Data can be retrieved from https://www2.gov.bc.ca/gov/content/data/geographic-data-services/topographic-data/roads
	- Department of Fisheries and Oceans Canada
		- Angler count data for Canada are displayed on the web page http://www.dfo-mpo.gc.ca/stats/rec/can/2010/section4-eng.htm
	- American Sportfishing Association
		- Angler count data for the USA are contained in the report https://asafishing.org/uploads/2011_ASASportfishing_in_America_Report_January_2013.pdf
	- Statistics Canada
		- Data can be retrieved from https://www.statcan.gc.ca
		- License for the data: https://www.statcan.gc.ca/eng/reference/licence
	- U.S. Census Bureau
		- Data can be retrieved from https://www.census.gov
	- Open Street Map
		- Data can be retrieved from https://download.geofabrik.de/north-america.html
		- Licence for the data: Open Database License (ODbL) v1.0; https://opendatacommons.org/licenses/odbl/1.0/
	- USCAmpgrounds
		- Data can be retrieved from http://www.uscampgrounds.info
	- British Columbia Lodging and Campgrounds Association
		- Data can be viewed at http://www.campingrvbc.com/camping/
		
		
		
Field descriptions for the individual files
===========================================


Road_network_edge_information.csv
+++++++++++++++++++++++++++++++++

-------------------------------------------------- ------------------------------------------------------------------------
Field                                              Description
-------------------------------------------------- ------------------------------------------------------------------------
Road ID                                            ID of the road section
Vertex from-ID                                     Starting vertex of the road section
Vertex to-ID                                       End vertex of the road section
Length                                             Travel time for the road section [minutes]
Survey location for forward traffic                ID of the location
												   where forward traffic can be surveyed
Survey location for forward traffic                ID of the station 
												   where backward traffic can be surveyed
Survey location for forward and backward traffic   ID of the station where forward and backward traffic can be surveyed
Waterbody ID                                       ID of the waterbody that can be accessed via this
												   road section
-------------------------------------------------- ------------------------------------------------------------------------


Road_network_vertex_information.csv
+++++++++++++++++++++++++++++++++++

--------------------  ------------------------------------------------------
Field                 Description
--------------------  ------------------------------------------------------
Vertex ID             ID of the vertex
Potential via vertex  whether the vertex could be a potential 
					  intermediate destination for boaters 
					  (should be ``True`` by default,
					  but can be set to ``False`` for many 
					  vertices to reduce computational complexity)
Vertex type           Type identifier for the vertex; see below
					  - ``1``: origin
					  - ``2``: destination
					  - ``3``: postal code area center 
					  (used to determine whether destinations are 
					  located in populated areas)
					  - `other`: no specific role for the vertex
--------------------  ------------------------------------------------------


Jurisdiction_data.csv
+++++++++++++++++++++

---------------- -------------------------------------------------------------------------------
Field            Description
---------------- -------------------------------------------------------------------------------
Jurisdiction ID  ID of the jurisdiction; equal to the corresponding 
				 vertex ID in the road network
High risk        'True' if boaters from this jurisdiction are considered 'high risk boaters'
Population	     Population living in the jurisdiction [million]
Anglers          Number of anglers registered in the jurisdiction [million]
Canadian         'True' if the jurisdiction is located in Canada, else 'False'
---------------- -------------------------------------------------------------------------------


Lake_data.csv
+++++++++++++

------------- ------------------------------------------------------------------------
Field         Description
------------- ------------------------------------------------------------------------
Waterbody ID  ID of the water body
Area          Area of the water body
Perimeter	  Perimeter of the water body
Campgrounds   Number of campgrounds less than 500m away from the water body
Facilities    Number of touristic facilities (public toilets, tourist information, 
              viewpoints, parks, attractions, and picnic sites) less than 500m away 
			  from the water body
Marinas	      Number of marinas less than 500m away from the water body
Population    Population living in a 5km range around the water body
------------- ------------------------------------------------------------------------


Postal_code_data.csv
++++++++++++++++++++

------------ ------------------------------------------------------------------------
Field        Description
------------ ------------------------------------------------------------------------
Postal code  ID of the postal code area
Vertex ID    ID of a vertex representing the postal code area (e.g.
			 a vertex at the centre or population centre)
Population   Population living in the postal code area 
------------ ------------------------------------------------------------------------


Boater_survey_data_for_fitting.csv / Boater_survey_data_for_fitting.csv
+++++++++++++++++++++++++++++++++++++++++++++++++++++++++++++++++++++++

------------ ------------------------------------------------------
Field        Description
------------ ------------------------------------------------------
Station ID   ID of the survey location
Day ID       Date of the survey
Shift start  Start time of the survey shift
Shift end    End time of the survey shift
Time         Time when the agent was observed
From ID      Jurisdiction/vertex ID of the origin of the agent 
To ID        Lake ID of the destination of the agent
Relevant     Whether or not this boater shall be condiered to fit 
             the model ('False' entries will only be used to fit 
			 the temporal traffic distribution)
------------ ------------------------------------------------------


Jurisdiction_names_IDs.csv
++++++++++++++++++++++++++

---------------- ---------------------------
Field            Description
---------------- ---------------------------
Jurisdiction ID  ID of the jurisdiction
Name			 Name of the jurisdiction 
---------------- ---------------------------


Lake_names_IDs.csv
++++++++++++++++++

------------- --------------------------------------------------------------------------------
Field         Description
------------- --------------------------------------------------------------------------------
Waterbody ID  ID of the water body
Name          Name of the water body
Longitude	  Longitude of the water body (decimal degrees; NAD_1983_BC_Environment_Albers)
Latitude	  Latitude of the water body (decimal degrees; NAD_1983_BC_Environment_Albers)
------------- --------------------------------------------------------------------------------
