# Supplementary material for: A hybrid gravity and route choice model to assess vector traffic in large-scale road networks
Source: R Soc Open Sci. 2020 May 20;7(5):191858. doi: 10.1098/rsos.191858 (PMC7277278; doi:10.1098/rsos.191858)
Supplement: Data Sets for "A Hybrid Gravity and Route Choice Model to Assess Vector Traffic in Large-Scale Road Networks" [file rsos191858supp2.zip › Postal_code_data.csv]

Postal code	VertexID	Population
V0A	983860	13197
V0B	639233	31610
V0C	518860	27439
V0E	780945	64561
V0G	234790	25770
V0H	593670	51870
V0J	449863	53578
V0K	797088	32533
V0L	233140	4846
V0M	395228	11207
V0N	934623	76287
V0P	290798	7029
V0R	522574	63089
V0T	128195	8830
V0V	125863	2202
V0X	327181	19974
V1A	639074	7574
V1B	496155	20468
V1C	624372	24355
V1E	630557	19133
V1G	855351	14539
V1H	307300	12423
V1J	325120	23959
V1K	355241	9772
V1L	205010	16512
V1M	33491	30664
V1N	535924	12169
V1P	632200	7088
V1R	624809	9989
V1S	626437	10530
V1T	9599	27120
V1V	447498	18855
V1W	405668	31679
V1X	271405	32197
V1Y	145617	31344
V1Z	458219	13381
V2A	326020	36594
V2B	353289	37512
V2C	493905	22781
V2E	827590	14076
V2G	442613	18409
V2H	758660	6066
V2J	1047447	23107
V2K	538724	20478
V2L	163552	9470
V2M	535089	23054
V2N	1003903	30969
V2P	231287	34689
V2R	747536	44088
V2S	38175	46674
V2T	36414	52912
V2V	690288	31985
V2W	42587	16376
V2X	43598	46460
V2Y	173551	23950
V2Z	33087	15090
V3A	32406	40689
V3B	820438	49852
V3C	333892	37575
V3E	610428	33970
V3G	326833	23259
V3H	136093	36534
V3J	169978	39659
V3K	170672	29992
V3L	119	25743
V3M	74	40183
V3N	168343	37216
V3R	26208	55219
V3S	30039	105549
V3T	116250	33444
V3V	26803	46707
V3W	32008	89171
V3X	29704	21830
V3Y	167946	17982
V4A	29131	36012
V4B	174957	19339
V4C	23736	41812
V4E	25020	12120
V4K	144797	24439
V4L	23456	7833
V4M	150797	14287
V4N	24171	68420
V4P	174979	12143
V4R	753861	13221
V4S	224562	6493
V4T	674794	25267
V4V	35266	13701
V4W	177084	19411
V4X	167884	10917
V4Z	658552	3924
V5A	19133	23803
V5B	478138	22312
V5C	170531	28373
V5E	19393	26291
V5G	483785	19205
V5H	18282	35943
V5J	20594	20331
V5K	10163	22545
V5L	10143	18454
V5M	99495	22729
V5N	171187	33157
V5P	15073	32082
V5R	15474	45899
V5S	15831	27736
V5T	170486	21905
V5V	170483	23132
V5W	12025	19219
V5X	10827	28509
V5Y	15467	13160
V5Z	140126	21413
V6A	168966	17674
V6B	14349	24814
V6C	10953	1995
V6E	14271	25385
V6G	95983	25427
V6H	11216	17046
V6J	141973	21206
V6K	12731	25556
V6L	143375	10833
V6M	13649	16853
V6N	13864	14290
V6P	174771	30879
V6R	381150	18891
V6S	225579	9854
V6T	405841	12056
V6V	22348	11210
V6W	133577	1174
V6X	122268	29146
V6Y	132719	44769
V6Z	14220	15979
V7A	21744	26346
V7C	20557	39166
V7E	101984	37873
V7G	461908	11672
V7H	467639	12418
V7J	457552	15823
V7K	602889	12317
V7L	38696	24620
V7M	39877	18244
V7N	610017	14860
V7P	39832	11684
V7R	123633	14955
V7S	609626	10927
V7T	38751	9129
V7V	42533	14935
V7W	462330	8626
V8A	707538	18021
V8B	240093	9400
V8C	315706	8335
V8G	498020	18793
V8J	208375	12620
V8K	334102	10237
V8L	82477	22800
V8M	968522	15515
V8N	83820	24192
V8P	83373	17612
V8R	84028	22945
V8S	87317	16710
V8T	187645	18975
V8V	84893	24260
V8W	84883	4516
V8X	1008163	22240
V8Y	336941	9906
V8Z	183694	29370
V9A	86408	35689
V9B	960022	39182
V9C	1000163	20069
V9E	837386	4965
V9G	1016113	14037
V9H	802004	8302
V9J	954864	8537
V9K	453652	14922
V9L	442812	33894
V9M	68712	16707
V9N	949522	28608
V9P	486786	24175
V9R	77683	26084
V9S	82330	15728
V9T	77254	30415
V9V	78402	10534
V9W	290036	27970
V9X	1018684	9751
V9Y	308000	25628
V9Z	720839	15614
