# Supplementary material for: A hybrid gravity and route choice model to assess vector traffic in large-scale road networks
Source: R Soc Open Sci. 2020 May 20;7(5):191858. doi: 10.1098/rsos.191858 (PMC7277278; doi:10.1098/rsos.191858)
Supplement: Data Sets for "A Hybrid Gravity and Route Choice Model to Assess Vector Traffic in Large-Scale Road Networks" [file rsos191858supp2.zip › Road_network_edge_information.csv]

Road ID	Vertex from-ID	Vertex to-ID	Length	Survey location for forward traffic	Survey location for forward traffic	Survey location for forward and backward traffic	LakeID
1000	373	400	0.11
1000001	518040	486043	3.61
1000002	518041	1182136	4.16
1000004	518042	305676	18.38
1000005	518043	319496	1.42
1000007	518044	1182137	4.25
1000008	518045	1182138	4.23
1000009	374101	696548	2.36
100001	10278	10313	0.24
1000010	518046	846213	0.58
1000011	518047	1182139	3.30
1000012	518048	1182140	1.92
1000013	518049	560733	3.03
1000014	518050	719167	1.36
1000015	518051	519910	0.74
1000018	518248	339288	0.97
1000019	518249	646430	0.97
100002	10279	13517	0.12
1000020	518250	695544	1.05
1000021	518251	519071	0.24
1000022	518252	1182191	3.70
1000023	518253	745170	0.87
1000024	514006	1182192	1.14
1000025	518254	520704	0.74
1000027	518255	1182193	1.02
1000028	405407	1182194	14.24
1000029	518256	647505	17.73
100003	10280	13868	0.29
1000030	518257	512427	20.93
1000031	238706	1182195	0.52
1000032	518258	387886	3.48
1000033	518259	519902	0.56
1000034	518260	520325	4.82
1000035	518261	1182196	7.21
1000036	518262	518892	0.49
1000038	518263	520312	3.10
1000039	518039	1182197	1.12
100004	10281	10280	0.14
1000040	518454	519587	3.41
1000041	518455	509102	1.78
1000042	518456	898006	0.60
1000043	518457	518468	0.41
1000044	518458	351905	2.19
1000045	518459	1182262	1.13
1000046	518263	351902	1.18
1000048	518460	1182263	2.32
1000049	518461	518259	0.10
100005	10282	10284	0.12
1000050	518462	1182264	9.40
1000051	518463	1182265	10.14
1000052	518464	351915	2.33
1000053	518465	647549	21.71
1000054	518275	508439	1.08
1000055	518466	646244	18.46
1000056	518467	1182266	1.28
1000057	518686	646063	0.17
1000058	518595	519489	2.12
1000059	518687	647495	0.02
100006	10283	10281	0.14
1000060	518688	1182326	2.55
1000061	518689	909475	1.25
1000062	518690	520519	0.32
1000063	518254	646433	0.59
1000064	518444	1182327	2.36
1000065	518691	510601	3.00
1000066	518692	520397	1.41
1000068	485173	1182328	1.28
1000069	518693	1182329	0.31
100007	10284	10283	0.12
1000070	518694	1182330	2.00
1000071	518695	1182331	1.99
1000072	518696	695117	7.19
1000073	518697	647514	0.27
1000074	518698	518458	1.84
1000075	518699	1182332	1.28
1000076	518700	518694	2.43
1000078	518893	518700	6.04
1000079	518894	1182396	1.84
100008	10285	49085	0.06
1000080	518895	793787	0.74
1000081	518896	1106472	5.03
1000082	518897	809258	0.47
1000083	518898	519110	5.19
1000084	518899	502829	5.62
1000085	518900	615768	3.80
1000086	517804	1182397	0.45
1000087	313971	468108	0.10
1000088	518893	1182398	1.20
1000089	518901	1182399	0.37
100009	10286	10316	0.02
1000090	512670	1182400	1.19
1000091	518902	745657	0.15
1000092	516427	1182401	0.64
1000093	518903	557957	1.80
1000094	510738	845276	0.45
1000095	518904	756897	2.51
1000096	518905	591121	0.53
1000097	518906	333998	0.62
1000098	519100	1182468	3.89
1000099	519101	518904	13.20
1000100	519102	305144	25.96
1000101	510349	1182469	3.42
1000102	519103	519515	1.88
1000103	519104	746071	0.62
1000104	519105	518868	1.38
1000105	519106	1182470	0.71
1000106	519107	509592	2.25
1000107	519108	520713	0.46
1000108	519109	276594	0.76
1000109	519110	519104	0.47
1000110	519111	509539	2.10
1000111	273361	277471	1.37
1000112	514786	1182471	2.95
1000113	468386	567888	0.42
1000114	519112	518982	2.87
1000115	519113	313007	0.18
1000116	519114	519114	0.90
1000117	519115	745563	1.57
1000118	519112	510782	2.09
1000119	519116	568413	0.53
100012	10287	10467	0.38
1000121	519117	520695	1.25
1000122	510782	518982	1.53
1000123	314952	313957	0.29
1000124	519321	520320	0.26
1000125	519116	567888	0.40
1000126	519322	816460	10.59
1000127	519323	519730	1.68
1000128	513285	286724	0.67
1000129	519324	519528	1.27
100013	10288	10287	0.09
1000130	507777	405322	1.58
1000131	519325	1182531	0.43
1000132	519326	520505	0.25
1000133	280126	277250	1.81
1000134	515369	1182532	1.99
1000135	519327	519099	0.10
1000136	519328	506576	0.47
1000137	519329	1182533	1.14
1000138	404209	1182534	4.04
100014	10289	10288	0.01
1000141	515318	518072	1.32
1000142	519525	304636	0.83
1000143	519526	683605	1.05
1000144	519527	352749	1.51
1000145	519528	570980	0.36
1000146	518666	696765	2.67
1000147	313178	277281	2.27
1000148	518274	510896	0.83
1000149	519529	417212	2.14
1000150	519530	350329	0.48
1000151	517482	277028	0.38
1000152	519531	510782	1.63
1000153	313571	313961	0.51
1000154	519532	1182580	1.70
1000155	519533	298734	2.02
1000156	519534	784690	0.64
1000157	279418	277775	2.45
1000158	519535	502891	4.58
1000159	385422	519324	1.64
1000160	519536	291766	0.65
1000162	519537	514933	0.16
1000164	519729	1182629	5.64
1000165	519730	385422	1.24
1000166	519731	1139281	0.09
1000167	519732	520523	1.87
1000168	508471	1182630	2.97
1000169	519733	457746	0.58
1000170	352988	519130	0.72
1000171	519734	316648	0.94
1000172	510804	1182631	2.39
1000173	519735	418875	0.43
1000174	519736	520897	0.43
1000175	510844	510711	2.07
1000176	519100	297214	5.70
1000177	314830	837040	0.18
1000178	519737	1182632	0.53
100018	10290	10291	0.45
1000180	519738	520542	2.03
1000181	519739	532836	0.07
1000182	519738	1182633	1.39
1000183	312235	581770	1.30
1000184	519740	695995	0.20
1000185	311334	1182634	0.45
1000186	519741	688810	0.49
1000188	519920	519337	5.19
1000189	330704	438075	0.94
100019	10291	10308	0.01
1000190	519921	329948	0.54
1000191	519922	404416	3.27
1000192	476121	363095	60.11
1000193	519923	1182696	3.06
1000194	519924	510453	3.24
1000195	519925	600195	0.41
1000196	519926	352346	0.15
1000197	519927	577246	0.38
1000198	519928	613982	2.19
1000199	510234	1182697	1.93
1000200	353163	1182698	1.30
1000201	519929	745658	0.53
1000202	519342	1182699	3.31
1000203	519930	477021	0.58
1000204	429169	426945	0.26
1000206	520122	1182752	4.45
1000207	520123	519323	0.35
1000208	520124	692199	3.70
1000209	520125	1032661	9.73
1000210	520126	519559	3.22
1000211	520127	588045	0.19
1000212	520128	1179632	2.04
1000213	520129	659694	0.05
1000214	520130	517819	0.83
1000215	520131	1182753	0.42
1000216	520132	510132	2.19
1000217	520133	266826	0.31
1000218	514099	693222	2.86
1000220	520134	496869	0.06
1000221	520135	452509	0.11
1000222	519559	510453	11.80
1000223	520318	479875	1.30
1000224	520319	518052	0.87
1000225	493494	376276	0.76
1000226	520320	520538	2.32
1000227	518463	741480	4.50
1000228	255908	1182816	2.25
1000229	518695	1182817	0.44
1000230	520321	518278	3.79
1000231	519732	1182818	3.04
1000232	351047	1182819	0.86
1000233	520322	630727	3.97
1000234	520323	1182820	0.63
1000235	520324	1182821	0.09
1000238	520325	508908	1.19
100024	10292	10421	0.01
1000241	520326	1182822	1.57
1000242	520327	512265	0.26
1000244	520328	520325	2.56
1000246	520510	518322	1.50
1000248	520511	890296	0.22
1000249	276682	692842	0.51
100025	10293	13751	0.12
1000250	520342	1182886	0.34
1000251	520512	1182887	1.26
1000252	509217	519339	0.24
1000253	518267	1177543	1.14
1000255	520513	1182888	2.49
1000256	520514	155003	14.42
1000257	520515	519714	0.91
1000258	520516	1182889	2.16
1000259	519730	520123	4.16
100026	10294	148698	0.05
1000260	520517	520323	2.86
1000262	519770	1182890	1.26
1000263	520518	518896	0.99
1000264	520519	509217	1.54
1000265	520520	646545	0.10
1000267	520521	520520	2.50
1000268	520522	1182891	5.74
1000269	520523	520131	3.97
100027	10295	148699	0.12
1000270	520524	506256	5.82
1000271	520701	1182946	2.22
1000272	520702	508554	0.27
1000273	520703	520521	0.48
1000274	516636	878442	1.02
1000275	520704	646433	0.65
1000276	520705	393003	1.67
1000278	520706	352975	4.81
1000279	520707	1182947	0.91
100028	10296	148700	0.12
1000280	520708	519928	0.36
1000281	517817	520316	0.24
1000282	519535	696568	2.44
1000283	510974	517817	0.17
1000284	520709	520522	0.52
1000285	510231	1182948	0.88
1000286	520710	520706	4.05
1000287	520711	510920	1.47
1000288	520712	779501	0.85
1000289	520713	520509	0.20
100029	10297	10296	0.16
1000290	520328	508908	4.73
1000291	520714	1182949	0.42
1000292	508170	696557	10.04
1000293	520300	520879	0.21
1000294	520889	519988	0.27
1000295	520890	520884	0.18
1000296	516894	545790	1.24
1000297	520879	646363	0.16
1000298	520891	1183003	3.63
1000299	520892	517826	0.24
100030	10298	10297	0.11
1000300	520893	498671	34.85
1000301	520894	1183004	1.97
1000302	351944	519742	4.05
1000303	518064	1183005	1.03
1000304	520895	481672	0.48
1000305	520896	276856	2.46
1000306	520897	519549	5.32
1000308	520898	1183006	1.52
1000309	517818	478585	7.90
100031	10299	10302	0.12
1000310	517819	520126	2.56
1000311	517820	520892	0.27
1000312	517821	518057	0.29
1000313	517822	518468	0.22
1000314	517823	351554	0.64
1000315	517824	646789	0.56
1000316	517825	517821	0.33
1000317	517826	517824	1.10
1000318	517827	1182080	2.70
100032	10300	11297	0.02
1000320	243917	683430	0.55
1000322	517828	696170	3.21
1000323	510599	1182081	1.28
1000324	517829	1182082	2.55
1000325	517830	745172	0.17
1000326	517831	697287	1.16
1000327	517832	645889	0.96
1000328	517833	253505	0.38
100033	10300	10301	0.03
1000330	518052	512257	6.15
1000332	518053	791847	0.56
1000333	518054	508984	1.06
1000334	518055	678935	0.37
1000335	518056	1182141	5.82
1000336	518057	352352	1.26
1000338	518058	497180	6.04
1000339	518059	1182142	0.42
100034	10301	13880	0.02
1000340	518060	353769	4.72
1000342	518061	518229	0.67
1000344	511005	1127651	1.04
1000345	518062	648040	0.32
1000346	518063	517828	4.77
1000347	518064	1182143	0.87
100035	10302	10582	0.12
1000350	517862	517827	1.71
1000351	518065	1182144	1.06
1000352	518057	511185	2.24
1000353	518066	1182145	2.30
1000354	518067	520532	1.24
1000355	518264	1182198	1.00
1000356	518265	1182199	16.87
1000358	518266	509133	3.39
1000359	518267	1177543	1.34
100036	10303	13964	0.27
1000360	518268	518266	1.11
1000361	518269	1182200	0.55
1000362	518048	1182201	1.90
1000363	518264	646363	0.05
1000364	518270	509640	3.68
1000366	518271	517840	2.46
1000368	518165	516764	2.00
1000369	518272	510982	0.90
100037	10304	10303	0.12
1000370	518045	518048	0.71
1000371	518273	647843	0.04
1000372	518274	1182202	1.39
1000374	518275	517895	1.17
1000376	351698	1182203	3.21
1000377	287904	1182204	0.27
1000378	302853	1112262	0.85
1000379	518276	1182205	0.79
100038	10305	10304	0.12
1000380	350577	1182267	2.59
1000381	518468	518457	0.47
1000382	518469	519123	2.62
1000384	518470	520881	0.60
1000386	518471	519781	1.60
1000387	518472	608348	0.18
1000388	518473	419582	0.71
1000389	510428	518267	2.86
100039	10306	10305	0.11
1000390	518474	517679	3.67
1000392	372361	273628	0.60
1000393	475901	475212	0.47
1000394	495455	1182268	2.27
1000395	506005	533625	0.04
1000396	518475	520880	0.42
1000398	518476	1182266	0.56
1000399	518477	835683	1.35
100040	10307	10306	0.11
1000400	517814	518707	3.28
1000401	518478	457316	1.38
1000404	351902	1182333	0.41
1000405	518701	518064	0.38
1000406	518702	1182334	0.21
1000407	518703	538862	1.35
1000408	518704	352115	1.42
1000409	458696	594698	0.85
100041	10308	10289	0.02
1000411	466619	268861	0.19
1000412	518705	277390	6.61
1000413	518706	709911	2.61
1000414	518707	1182335	1.62
1000415	518708	844486	1.72
1000416	518709	513276	25.91
1000417	518710	418627	0.79
1000418	518711	515173	0.36
1000419	518712	286599	1.66
100042	10309	23313	0.09
1000420	518713	1182336	1.50
1000421	518714	745448	1.63
1000422	518907	519234	1.91
1000423	518908	752102	1.25
1000424	518909	436838	0.49
1000425	518910	277512	4.16
1000426	518911	1182402	0.36
1000427	518912	414905	0.73
1000428	518913	518707	0.61
100043	10310	148701	0.39
1000430	518914	419598	2.36
1000431	518915	519121	0.41
1000433	518719	1117688	0.67
1000434	518916	517980	0.14
1000435	311673	364616	1.09
1000436	518917	517736	1.54
1000437	518901	585469	2.00
1000438	518918	1182403	3.49
1000439	518919	519547	3.56
1000440	517828	690404	1.22
1000441	472225	470031	0.12
1000444	518268	518266	0.78
1000446	519118	519450	1.10
1000447	519119	1182472	1.97
1000448	519120	519750	1.05
1000449	243781	601518	8.23
100045	10311	10319	0.26
1000450	291483	1182473	2.86
1000451	519121	519334	2.22
1000453	519122	1084075	0.06
1000454	519123	519242	0.15
1000456	519124	351707	1.55
1000458	236211	1182474	0.47
100046	10312	13763	0.08
1000460	519125	519339	1.01
1000461	327804	1182475	1.62
1000462	519126	508837	6.31
1000463	519127	1182476	1.96
1000464	519128	693440	1.15
1000465	519129	1182477	0.48
1000466	519130	351960	0.62
1000468	519330	1182535	6.19
1000469	519331	518712	1.37
1000470	519332	564084	0.70
1000471	290920	479339	0.20
1000472	519333	695173	1.58
1000473	312149	576188	0.35
1000474	351715	519920	4.87
1000475	519334	744618	2.81
1000476	519335	541912	2.61
1000477	519336	519538	0.77
1000478	519337	1179906	3.24
1000479	519338	533042	1.05
100048	10313	148702	0.05
1000480	519339	694924	1.76
1000481	511172	744910	2.39
1000482	518982	694493	4.90
1000483	519340	1182536	0.91
1000485	519341	418442	1.30
1000486	511474	1182537	1.08
1000487	519538	1182581	4.95
1000488	519134	1182582	1.43
1000489	313183	421111	2.37
100049	10314	13868	0.04
1000490	519130	1182583	0.43
1000491	519539	367161	2.69
1000492	519540	352355	0.96
1000493	519541	1182584	4.37
1000494	519542	410118	2.33
1000495	519543	477875	0.39
1000496	353579	351740	2.03
1000497	519544	418666	3.80
1000498	519545	519351	0.67
1000499	519546	519544	1.10
100050	10315	10314	0.24
1000500	512068	1179976	0.88
1000501	519547	465691	4.28
1000502	517859	518060	0.74
1000503	519548	467567	0.07
1000504	519549	519141	0.54
1000505	519550	519091	0.47
1000506	236345	545103	0.55
1000507	519551	426361	0.66
1000508	519742	1182635	7.88
1000509	519743	520728	1.91
100051	10316	10315	0.52
1000510	519744	353589	2.00
1000511	519745	519551	1.38
1000512	519746	692762	0.35
1000513	519747	274571	1.13
1000515	519748	680561	2.02
1000516	519749	510243	3.10
100052	10317	10289	0.12
1000520	519750	696758	0.91
1000521	519751	746255	2.35
1000522	519752	353387	1.81
1000523	312214	1182636	0.39
1000524	517851	687462	2.80
1000526	518060	517825	3.86
1000527	418433	416876	0.89
1000528	519931	519928	0.98
1000531	519932	685933	0.21
1000532	353629	1182700	2.19
1000533	519933	276200	3.76
1000534	519934	1182701	7.40
1000536	353167	517226	2.48
1000538	519935	512898	8.59
100054	10318	135230	0.02
1000540	509945	518957	0.40
1000542	353393	352128	1.68
1000543	520136	518714	0.64
1000544	520137	498176	4.43
1000545	520138	459204	1.72
1000546	460498	504317	2.71
1000548	352363	351735	1.50
1000549	520139	509564	0.21
1000550	520140	359418	1.73
1000552	519124	519920	1.49
1000553	468662	315268	0.20
1000554	352564	519540	0.06
1000555	520141	489350	0.03
1000556	353575	352564	0.33
1000557	520142	444487	0.41
1000558	519549	353166	0.60
1000559	520143	680491	5.6556e-03
100056	10319	21189	1.50
1000560	520144	508266	0.55
1000561	518714	1182754	2.93
1000562	370222	494918	8.69
1000563	520145	1095032	0.47
1000564	520146	520897	0.36
1000566	351556	519752	2.00
1000567	519247	830192	1.58
1000568	352363	353579	0.57
1000569	520329	518088	2.48
1000570	519021	520832	0.88
1000572	353387	510807	3.59
1000573	148011	452066	4.69
1000574	518052	353385	1.92
1000575	520330	1182823	1.29
1000576	519234	1182824	1.64
1000578	353589	351556	1.22
100058	10449	10294	0.02
1000580	519131	1182825	0.39
1000581	520525	669897	3.12
1000582	519330	520327	2.75
1000583	520526	471155	1.03
1000584	515409	1182892	0.82
1000585	520527	1182893	1.00
1000586	520528	520715	1.18
1000587	520529	1182894	0.08
1000588	520530	697489	3.05
1000589	520531	744913	1.07
100059	10450	23111	0.29
1000590	520532	517855	0.67
1000591	520533	294785	0.97
1000592	510635	351739	1.50
1000593	520534	686630	5.29
1000594	518192	1182895	0.59				329265405
1000596	352128	352992	1.93
1000598	479537	1182950	1.85				328961689A
1000600	520715	508795	2.00
1000602	520716	520528	1.07
1000603	520717	1182951	4.36
1000604	520718	183769	0.34
1000605	520719	1182952	0.42
1000606	351943	1182953	1.65
1000607	520720	538533	1.39
1000608	509973	518892	1.42
1000609	520721	287706	1.43
100061	10451	13760	0.02
1000610	352144	353781	2.22
1000611	517626	508442	0.75
1000612	496654	520351	2.06
1000613	520899	312126	0.32
1000614	520900	520900	0.87
1000615	520901	820936	0.06
1000616	519931	1183007	0.62
1000618	182239	182240	0.21
1000619	520902	532635	0.37
100062	10452	10451	0.23
1000620	517855	351551	1.15
1000621	520903	293945	1.46
1000622	304100	307429	0.74
1000623	520904	561186	0.51
1000624	517226	351547	0.95
1000625	520905	275027	0.86
1000626	520906	512730	44.45
1000627	342913	589034	0.69
1000628	517825	353163	0.84
100063	10289	10452	0.12
1000630	353593	352988	0.82
1000632	518055	352358	2.53
1000633	520907	283158	1.82
1000634	517834	520832	1.00
1000635	517835	456770	0.27
1000636	517836	419536	1.24
1000637	517837	467407	0.21
1000638	517838	520542	0.72
1000639	517839	588586	0.73
100064	10453	1072149	0.19
1000640	517840	1182083	0.99
1000641	517841	1100875	0.48
1000642	352985	1126950	0.88
1000644	447433	439333	3.33
1000645	517842	427153	2.91
1000646	352352	1182084	1.19
1000647	258214	296527	0.10
1000648	517843	1182085	0.59
1000649	517844	520344	7.83
1000650	517821	1182086	1.39
1000651	517845	313508	0.43
1000652	517846	520908	0.88
1000654	518068	512262	5.19
1000655	518069	1182146	3.55
1000656	518070	282461	2.86
1000657	255511	1182147	0.75
100066	10454	115945	0.24
1000660	518071	520576	0.68
1000661	518072	1182148	0.39
1000662	510451	1182149	2.11
1000663	518073	518514	4.53
1000664	518074	529784	0.71
1000666	518075	520538	1.56
1000667	518076	661001	3.01
1000668	518077	512265	0.65
1000669	518277	820863	0.37
100067	10455	10278	0.11
1000670	518278	1182206	2.87
1000671	518279	1182207	3.75
1000672	518280	695729	5.22
1000674	518281	519088	2.67
1000675	518282	531499	0.46
1000676	518283	498076	3.58
1000677	518284	685702	3.05
1000678	518285	248934	0.87
100068	10456	10282	0.15
1000680	518286	404198	1.68
1000681	518479	518745	5.71				329037154
1000682	518480	268091	3.70
1000683	196562	196560	0.08
1000684	284125	520763	1.37
1000685	518481	1182269	4.05
1000686	518482	1182270	30.34
1000687	518483	518106	6.24
1000688	352384	1182085	7.11
1000689	518484	681749	3.55
100069	10457	10307	0.12
1000690	518485	353296	0.11
1000691	518486	517631	3.98
1000693	508930	418120	0.60
1000694	518715	790849	2.12
1000695	518716	760224	1.71
1000696	518717	517889	0.34
1000697	518718	682240	0.92
1000698	518329	353179	0.34
1000699	518719	321832	0.60
100070	10458	1072150	0.53
1000700	353782	1182337	0.78
1000702	518720	520764	0.26
1000703	518721	518486	4.95
1000705	518722	1087645	0.04
1000706	426365	389209	0.62
1000707	518723	267305	0.86
1000708	518724	517648	1.96
1000709	518486	519560	3.04
100071	10459	14029	0.15
1000710	518725	1182338	0.63
1000712	511462	1182339	3.23
1000713	518726	466629	19.32
1000714	518727	1182340	2.24
1000716	517846	517616	1.98
1000718	518920	518298	3.06
1000719	290543	467419	0.02
100072	10460	10459	0.20
1000720	518921	517804	1.92
1000721	518479	442110	9.08				329037154
1000722	518922	519176	2.61
1000724	518729	1182404	8.03
1000726	518923	520573	6.72
1000727	418920	311882	0.53
100073	10459	14030	0.24
1000730	519131	519348	0.90
1000731	519132	586960	1.02
1000732	519133	351094	0.04
1000733	332850	951042	0.69
1000734	519133	1182478	1.22
1000735	302512	1182479	0.49
1000736	519134	511682	2.43
1000737	519135	1182480	0.58
1000738	512224	512387	0.35
1000739	519136	589061	1.06
100074	10461	10466	0.01
1000740	518297	352391	3.86
1000741	274394	311607	2.06
1000742	243918	1182481	0.37
1000743	519137	338426	0.02
1000744	519138	517859	0.97
1000745	519139	442776	3.09
1000746	280511	1182482	4.87
1000747	519140	829705	0.07
1000748	519141	520319	1.53
1000749	519142	255514	1.26
100075	10462	10461	0.06
1000750	519342	511185	1.30
1000752	519343	353593	0.66
1000754	519344	515538	2.21
1000755	519345	421508	1.28
1000756	519346	518300	0.32
1000757	519347	746183	4.49
1000758	351292	1182538	0.57
100076	10462	21479	0.03
1000760	519348	517846	2.09
1000761	519349	584879	4.16
1000762	383055	394524	1.57
1000764	519348	1182539	5.87
1000765	519350	438261	1.31
1000766	519351	1182540	1.07
1000768	173933	696043	1.21
1000769	519552	368520	0.93
1000770	519553	794505	0.75
1000771	519554	502527	6.04
1000772	519555	514539	4.47
1000773	519556	947178	0.73
1000774	519557	262797	6.27
1000775	500414	504037	1.06
1000776	508979	518198	1.91
1000777	519558	531962	1.14
1000778	519559	1182090	1.72
1000779	519560	519767	1.48
100078	10463	170589	0.01
1000780	519561	353782	0.20
1000782	519562	353596	0.29
1000783	510065	1182585	1.54
1000784	351743	1182586	1.33
1000785	419372	419369	1.19
1000786	519563	519756	0.66
1000787	519564	517844	1.98
1000788	350975	519563	1.63
100079	10464	10463	0.24
1000790	519753	507926	30.39
1000791	519754	1165071	0.33
1000792	353404	350975	1.08
1000794	519755	519131	0.99
1000796	519756	518724	0.72
1000797	519757	1137692	0.09
1000798	519562	520341	0.16
1000799	519758	746076	0.85
100080	10461	13753	0.10
1000800	353791	353793	0.31
1000801	519759	469801	1.54
1000803	485309	285157	0.64
1000804	519760	519938	1.08
1000805	519761	758137	0.92
1000806	353793	353789	0.24
1000807	519762	285053	0.51
1000809	519763	811638	0.27
100081	10463	10461	0.24
1000810	519764	518109	3.57
1000812	519765	519764	0.42
1000813	519766	459510	0.63
1000814	519765	1182702	0.98
1000815	519936	395582	0.29
1000816	353789	519938	0.83
1000817	519937	519362	1.84
1000818	519938	350594	0.32
1000819	519939	1182703	0.53
100082	10465	148703	0.01
1000820	353179	519765	0.42
1000821	519940	520743	0.18
1000822	519941	505101	1.41
1000823	519942	1172509	1.21
1000824	517665	350595	1.30
1000825	519943	288388	2.53
1000826	519944	515835	1.75
1000827	519945	518501	0.10
1000828	519946	687399	2.76
1000829	519947	681936	0.14
100083	10065	10466	0.09
1000830	519948	421173	0.51
1000832	519949	350592	0.71
1000834	519950	695727	1.65
1000835	519573	518738	6.25
1000836	350608	350601	1.02
1000837	519951	673806	0.79
1000838	519952	520574	0.16
1000839	143144	484941	0.11
100084	10466	170589	0.24
1000840	519953	275012	0.79
1000841	520147	1182755	1.53
1000842	520148	509249	10.95
1000843	457215	457751	0.36
1000844	351087	350823	0.45
1000845	466517	1182756	1.51
1000846	290611	293747	1.19
1000848	365638	1182757	1.30
1000849	520149	510627	1.66
1000850	520150	519592	1.31
1000851	520151	466798	29.61
1000852	520152	351310	0.16
1000853	520153	493846	0.44
1000854	350834	520152	0.55
1000855	520154	330698	0.12
1000856	520155	518116	0.67
1000857	311418	1182758	2.15
1000858	520156	350834	0.63
1000859	482937	481227	0.93
1000860	388290	388749	3.71				329370999
1000861	520157	411999	0.06
1000862	520152	517663	0.78
1000864	520158	1182759	1.18
1000865	520159	778528	2.73
1000866	520331	504650	1.46
1000867	520332	746213	6.92
1000868	315164	369278	0.90
1000869	466912	355822	0.94
100087	10467	21218	0.17
1000870	518522	351323	1.14
1000871	287657	744626	1.42
1000872	423327	526624	2.66
1000873	520333	746483	0.35
1000874	350837	520173	0.14
1000875	520334	744632	0.09
1000876	351224	520915	0.36
1000877	520335	314196	3.04
1000878	520336	1182826	0.24
1000879	520337	280566	0.02
100088	10468	10290	0.19
1000880	351731	351932	1.05
1000881	520338	73215	0.08
1000882	260532	355875	0.63
1000883	520339	509419	72.41
1000884	520336	1182827	0.74
1000885	520340	508364	0.28
1000886	520535	356456	0.71
1000888	519337	519330	3.85
1000889	520536	517635	2.71
100089	10469	10287	0.15
1000891	520537	520340	0.60
1000892	520538	695727	2.61
1000893	517646	744633	2.08
1000894	517618	1182896	1.72
1000895	520539	275945	3.56
1000896	520540	1182897	0.10
1000897	520541	1119132	0.16
1000898	520542	517827	3.39
1000899	510580	520725	0.36				329354707
100090	10317	10452	0.19
1000900	520543	519204	0.70
1000901	520544	1182898	0.21
1000902	517836	512257	1.25
1000903	440629	419073	0.31
1000904	520545	509179	1.35
1000905	520546	517623	5.06
1000906	520547	351070	0.97
1000907	520548	291552	0.76
1000908	520722	350594	1.65
1000909	520723	520350	0.08
1000910	520724	1182954	0.82
1000911	520725	510047	0.46				329354707
1000912	516864	694881	7.94
1000913	319044	518069	2.09
1000914	417753	1182955	0.54
1000916	351225	351224	0.29
1000917	520726	385756	3.84
1000918	520727	1182956	1.11
1000919	520728	479875	0.41
1000920	351927	1182957	1.00
1000921	520729	1182958	2.42
1000922	518310	517811	3.01
1000923	520730	744624	1.20
1000924	351932	520911	0.45
1000926	351727	1182959	0.93
1000927	517623	520913	1.09
1000928	351937	351932	0.94
100093	10470	13640	0.01
1000930	520908	519321	4.20
1000931	518294	1183008	0.58
1000932	520909	505700	10.59
1000933	520910	518091	0.11
1000934	520911	351927	1.23
1000935	520912	489910	2.08
1000937	520913	1183009	1.32
1000938	508964	694924	4.93
1000939	200889	318646	0.35
1000942	520727	1183010	2.63
1000944	513773	202932	1.45
1000945	520914	524094	0.52
1000946	520915	520727	0.11
1000947	520916	493846	4.16
1000948	443783	465088	0.41
1000949	517613	683951	4.93
1000950	517614	432404	0.12
1000951	517615	616592	0.11
1000952	517616	518968	1.75
1000953	405626	281745	0.60
1000954	517617	518053	0.20
1000956	517618	351922	0.67
1000957	517619	517856	0.38
1000958	517620	695532	1.27
1000959	517621	938977	0.05
1000960	517622	1182028	1.13
1000961	517623	520913	2.95
1000962	517624	351960	4.43
1000963	517625	1103305	0.72
1000965	517626	509533	1.21
1000967	517627	1182029	0.58
1000968	517628	804442	2.64
1000970	517629	518968	1.02
1000971	517630	520557	3.43
1000972	517847	1182087	1.07
1000973	517848	520743	0.46
1000974	517849	518474	1.20
1000975	517850	518301	0.71
1000976	517851	351735	0.80
1000977	517852	231383	0.11
1000978	517853	351922	1.89
1000979	517854	562658	0.69
100098	10471	1072151	0.18
1000980	517855	518067	2.60
1000981	517856	745951	0.99
1000982	517831	519231	0.40
1000983	517857	575755	0.48
1000984	517858	517819	0.58
1000985	106306	1182088	0.02				329354707
1000986	517859	1182089	1.03
1000987	517860	669495	1.79
1000988	244131	452167	0.49
1000989	517861	313022	0.90
100099	10472	1072152	0.18
1000990	517862	1182090	1.18
1000991	517863	201989	0.08
1000992	514447	799179	1.22
1000993	202548	1182091	0.06
1000995	517864	832796	1.25
1000996	517865	1182092	7.15
1000997	202009	1182093	0.09				329354713
1000998	517866	277434	1.79
1000999	231372	201447	0.18
1001	374	585	0.17
1001000	518078	868129	1.55
1001001	231374	231373	0.20
1001002	508735	520540	3.52
1001004	518079	517087	1.77
1001005	518080	518514	3.24
1001006	497129	513663	28.63
1001007	518081	163591	0.06				329060774
1001008	518082	520213	4.15
1001009	518083	163594	0.12				329060774
1001010	508177	508390	0.60
1001011	518084	654954	0.53
1001012	518085	520206	0.84
1001013	518086	1182150	8.94
1001014	518087	510564	3.00
1001015	518088	1182151	2.48
1001016	508946	508089	1.99
1001018	260537	305718	3.00
1001019	255514	1182152	0.22
1001020	518287	517087	2.80
1001021	518288	1182208	4.25
1001022	518289	695729	4.09
1001023	518290	1182209	1.92
1001024	351564	1182210	4.50
1001025	518291	519573	2.45
1001026	518292	520401	3.14
1001027	518293	744627	1.47
1001028	514172	1182211	1.68
1001029	518294	1182212	1.21
1001030	518295	508953	5.55
1001031	518296	648253	0.30
1001032	518297	518298	0.55
1001034	518298	1182213	1.62
1001035	518299	237858	0.21
1001036	518300	694488	0.18
1001037	518301	744625	1.09
1001038	518487	509731	1.12
1001039	518488	1182271	4.57
1001040	518489	560568	0.54
1001041	508414	508442	0.54
1001042	517834	695534	0.76
1001043	518490	654462	0.07
1001045	518491	519967	1.58
1001046	510173	695035	4.85
1001047	518492	655875	0.73
1001048	518493	1182272	1.72
1001049	518494	1182271	2.07
1001050	518495	520015	0.63
1001051	518496	518515	1.04
1001052	518497	352900	0.72
1001053	518498	517928	0.08
1001054	512051	519802	9.96
1001055	383514	745946	0.52
1001056	518499	512149	1.20
1001057	518500	656388	0.06
1001058	352576	512143	1.99
1001059	518728	517931	0.39
1001060	518729	517906	3.80
1001061	518730	744918	0.58
1001062	518731	810203	0.10
1001063	518732	746480	0.86
1001064	518733	351443	2.39
1001065	518734	654688	0.14
1001067	518370	1182341	0.54
1001069	518735	518510	1.88
1001070	518736	517668	4.38
1001073	518737	1182342	2.30
1001074	351207	518927	5.12
1001075	518738	700789	1.94
1001077	419495	1182343	0.29
1001078	510628	511012	2.96
1001079	518739	518799	0.52
100108	10473	10474	0.39
1001080	518740	520386	3.42
1001081	518741	745040	2.09
1001082	518924	528629	3.64
1001083	518925	1182405	105.82
1001084	510226	509433	1.73
1001085	518926	774612	0.42
1001086	518927	352574	1.18
1001087	518494	1182406	1.69
1001088	512076	1182407	1.29
1001089	518928	519362	4.55
100109	10474	10475	0.22
1001090	433464	1182408	3.81
1001091	216887	609804	6.54
1001092	518929	512143	0.85
1001093	518930	517949	0.39
1001094	518931	518232	0.94
1001095	518932	1182409	2.72
1001096	510783	518274	1.15
1001097	515779	515344	0.12
1001098	519143	506067	0.82
100110	10475	10481	0.17
1001101	519144	1182483	1.99
1001102	519145	512136	2.54
1001103	519146	1182484	2.12
1001104	519147	525976	0.26
1001105	519148	508194	0.35
1001106	519149	518923	1.05
1001107	519150	516453	0.09
1001108	519151	519145	4.80
1001109	519152	328259	0.63
100111	10476	10477	0.40
1001110	519153	520891	2.46
1001111	517059	653268	1.07
1001112	509224	518690	2.66
1001113	519154	1182485	0.46
1001114	352574	1182486	2.47
1001115	269485	821006	0.06
1001116	518733	1182487	2.43
1001117	519155	746345	6.24
1001119	516316	517505	0.27
100112	10477	148704	0.01
1001120	519352	559109	0.74
1001121	519353	1182541	0.85
1001122	519354	519070	1.65
1001123	519355	518738	1.77
1001124	519356	519169	1.83
1001125	519357	516769	4.86
1001126	519358	812586	2.88
1001127	519359	515917	2.07
1001128	519360	351347	2.60
1001129	519361	514580	0.16
1001130	509433	694516	2.80
1001131	519362	532514	4.64
1001132	519363	489108	1.34
1001133	519364	1182542	1.11
1001134	519176	1182543	3.56
1001135	519365	515067	0.27
1001136	517906	1182544	7.80
1001137	519565	514586	0.27
1001138	519566	1182587	1.81
1001139	514367	652626	1.48
1001140	519567	546651	0.51
1001141	515297	514623	0.83
1001142	519568	1182588	1.28
1001144	519569	696360	1.16
1001145	519570	383517	0.26
1001146	519571	520573	0.84
1001147	519572	514632	0.08
1001148	511450	352786	1.98
1001149	519573	310865	4.46
1001150	519574	491045	4.49
1001152	511220	511635	4.73
1001153	519575	1182589	0.05
1001154	519576	651796	0.68
1001155	519577	520554	3.25
1001156	519578	518927	1.26
1001157	519579	287651	1.26
1001158	518533	512927	5.02
1001159	519580	1182590	0.40
100116	10478	10482	0.06
1001160	495987	1182637	5.00
1001161	519767	1182638	4.66
1001163	516608	1182639	0.84
1001165	519768	533351	6.63
1001166	519750	696376	1.25
1001167	519769	1182640	0.89
1001168	519770	540635	0.95
1001170	519771	352598	0.37
1001171	519772	519773	0.84
1001172	498383	1182641	8.73
1001173	519773	1182642	0.16
1001174	519774	794164	2.97
1001175	519773	1182643	0.22
1001176	519775	512076	2.42
1001177	519776	653204	0.06
1001178	519777	1177561	1.93
1001179	519778	533351	1.50
1001180	519659	1182644	1.85
1001181	519779	518656	1.03
1001182	519780	1182645	1.06
1001183	519954	1182704	0.13
1001184	519955	1182705	6.94
1001185	519956	379212	0.08
1001187	517856	517646	0.89
1001188	519957	834753	1.36
1001189	519958	653011	0.30
100119	10473	10481	0.14
1001190	511879	519563	1.22
1001191	514835	514857	0.02
1001192	519959	353402	0.86
1001193	519960	383514	0.14
1001194	519961	510260	0.39
1001195	519962	517868	0.03
1001196	519959	350592	0.46
1001197	519963	1182706	1.06
1001198	519964	519701	0.35
1001199	519965	1182707	1.65
1001200	519966	1182272	1.27
1001201	519967	520160	0.36
1001202	519968	1182708	0.74
1001203	519960	383514	0.28
1001204	519969	517889	1.06
1001205	520160	1182760	5.37
1001206	519756	517648	1.11
1001207	514562	653568	0.10
1001208	514543	518229	1.12
1001209	520161	517512	0.04
1001210	520162	1182761	0.87
1001211	520163	1182762	0.36
1001212	520164	519603	0.69
1001213	520165	435651	0.92
1001214	520166	511918	1.43
1001215	520167	604527	1.22
1001216	520168	548710	0.70
1001217	520169	1182763	0.35
1001218	520170	352999	2.59
1001219	513625	1182764	0.62
1001220	518725	572409	0.96
1001221	519355	746213	0.39
1001222	519961	520156	0.45
1001223	520171	746353	1.16
1001224	520156	519561	0.09
1001225	520172	746074	0.95
1001226	520173	520341	0.40
1001227	520174	526095	0.73
1001228	520175	498521	1.23
1001229	520176	607043	0.86
1001230	520341	517663	0.25
1001231	380174	385428	0.35
1001232	430334	487260	0.26
1001233	420017	568092	0.65
1001234	520342	520173	0.57
1001235	517635	518317	1.34
1001236	520343	563892	3.09				329262695
1001237	520344	520557	1.21
1001238	520345	340094	0.30
100124	10479	14193	0.05
1001240	353202	353404	0.24
1001241	520346	656579	0.17
1001242	520347	518966	1.69
1001243	520348	1182828	0.37
1001244	353596	353202	0.10
1001246	520349	1126831	2.10
1001247	520350	744766	1.40
1001248	520351	1182829	3.48
1001249	520352	514333	0.28
1001250	520353	1182830	1.12
1001251	520354	653956	0.32
1001252	520355	353619	0.09
1001253	520356	1182831	0.33
1001255	520357	1182832	0.78
1001256	499154	1182833	11.36
1001257	519154	1182834	0.48
1001258	520549	691700	3.15
1001259	520550	557928	0.55
100126	10480	10473	0.40
1001260	352774	1182899	0.27
1001261	520551	905523	0.38
1001262	520552	520753	0.19
1001263	442776	518069	3.00
1001264	520553	297697	0.92
1001265	520554	520333	0.08
1001266	520555	459693	2.63
1001267	520556	744762	0.05
1001268	520390	520589	2.57
1001269	520557	518311	0.83
100127	10481	10476	0.57
1001270	520558	354667	0.04
1001271	520559	746483	1.63
1001272	520560	520738	2.04
1001273	518545	1182900	0.11
1001274	520561	511665	0.02
1001275	520562	520640	0.12
1001276	520563	519377	2.93
1001277	518311	518089	0.25
1001278	520564	513032	2.72
1001279	520565	746349	1.46
100128	10482	148705	0.06
1001280	516986	1182901	1.41
1001281	519245	520441	0.46
1001282	520566	350633	0.05
1001283	519139	319044	2.41
1001284	520731	513105	14.54
1001285	520732	518299	0.22
1001286	520733	520731	0.76
1001287	520734	746206	0.02
1001289	520735	518970	0.06
1001290	520736	517881	4.86
1001291	520737	518515	1.15
1001292	520738	519377	1.04
1001293	519799	1182960	0.29
1001294	520739	509441	0.84
1001295	520740	1182961	0.30
1001296	520741	511677	1.36
1001297	518538	518536	0.17
1001298	520742	520731	1.67
1001299	520743	744917	0.34
1001300	520744	511673	2.21
1001301	518936	654535	0.60
1001302	520745	512259	2.54
1001303	520746	656896	0.07
1001304	520747	520563	2.05
1001305	367171	540523	2.32
1001306	520748	869581	1.51
1001307	520749	731333	4.77
1001308	520750	350644	0.09
1001311	517631	744768	8.50
1001312	517632	285094	1.07
1001313	517633	657023	1.31
1001314	517634	350646	0.05
1001315	517635	1182030	0.67
1001316	517636	1180071	0.76
1001317	517637	1182031	0.20
1001319	517638	1182032	0.40
1001320	517639	511865	0.60
1001321	517640	1182033	1.13
1001322	517641	520560	1.23
1001323	517642	746484	2.92
1001324	517643	273648	2.73
1001325	517644	519965	0.38
1001326	517645	696930	4.07
1001328	419171	1182034	1.01
1001329	517646	1182035	2.02
100133	10483	95409	0.05
1001330	517867	696935	0.98
1001331	517868	520729	0.50
1001332	517869	350649	0.08
1001333	517870	1182094	1.15
1001334	506308	502460	1.29
1001335	517871	651604	1.17
1001336	517872	350647	0.04
1001337	517873	517090	0.02
1001338	517874	507696	3.17
100134	10484	95409	0.33
1001340	489172	495995	0.82
1001341	517875	748197	5.25
1001342	517876	520604	1.94
1001343	517877	518103	5.58
1001344	511865	351098	3.70
1001345	517878	518313	0.82
1001346	517879	1182095	1.82
1001347	517880	517877	3.15
1001348	517881	1182096	1.36
1001349	518089	1182153	0.44
100135	10484	123025	0.06
1001350	518090	513105	4.13
1001351	518089	1182154	0.85
1001353	518091	519960	0.16
1001354	518092	518772	0.73
1001356	518093	518504	2.99
1001357	518094	654519	0.37
1001358	518095	520215	9.71
100136	10603	12347	0.12
1001360	518096	811833	1.39
1001361	518097	654723	1.63
1001362	502738	502148	0.13
1001363	518098	1182155	0.22
1001364	518099	519567	0.96
1001366	518100	353506	1.70
1001367	518101	744758	1.54
1001368	518102	1182156	1.14
1001369	518103	517880	1.03
1001370	511316	353506	6.91
1001371	518302	696573	1.77
1001372	518303	507118	5.70
1001373	518103	517880	1.05
1001374	518304	509250	2.54
1001376	518305	518129	2.12
1001377	518306	1182214	0.81
1001378	518307	317227	31.84				328977111
1001379	518308	1182215	3.15
100138	10603	123025	0.10
1001380	317496	1182216	6.11				328977107
1001381	518309	1182217	0.51
1001382	518310	524672	1.31
1001383	518311	1182218	0.81
1001384	518312	519780	0.80
1001385	518313	714526	1.34
1001386	518314	1182219	1.72
1001388	518315	520215	6.08
1001389	518316	745300	5.98
1001390	513849	503547	2.56
1001391	518317	518293	0.08
1001392	464732	1182220	0.91
1001393	518501	519144	4.18
1001394	518502	516311	1.38
1001395	518503	495907	1.26
1001396	518504	351098	1.91
1001397	386889	520391	1.29
1001398	518505	697482	0.63
1001399	510928	1182273	1.00
1001400	518506	518504	1.71
1001401	518507	1182274	5.05
1001402	518508	1182275	0.43
1001403	191078	191076	0.96
1001404	518509	520605	1.08
1001405	518510	520565	0.51
1001406	518511	512578	0.99
1001409	518512	790007	0.29
1001411	518513	655278	5.03
1001412	508353	681832	2.54
1001413	518514	1182271	1.51
1001415	518515	520737	1.09
1001417	517903	518121	6.69				328963521
1001418	518742	1182344	2.96
1001419	518743	519372	2.43
1001421	515604	517251	0.10
1001422	518744	514211	37.76
1001423	518745	518775	2.87
1001424	518746	483538	11.43
1001425	518747	1182345	0.07
1001427	518748	745788	0.40
1001428	518749	1182346	1.64
1001429	518750	654359	0.83
1001430	512355	1182347	2.30
1001431	518751	515795	0.48
1001432	515358	1182410	1.57
1001433	518933	514444	0.22
1001434	518934	519584	4.71
1001435	518935	654850	0.08
1001436	482310	304095	1.02
1001438	513367	1182411	2.83
1001439	518936	657035	1.78
100144	10474	10475	0.08
1001440	266543	845833	1.02
1001441	508896	427576	0.85
1001442	518937	1182412	3.03
1001443	518938	1182413	0.82
1001444	518939	519344	0.36
1001445	518940	518938	0.09
1001446	518941	614247	5.89
1001447	518942	518936	0.16
1001448	518943	512957	0.65
1001449	518944	519369	0.50
1001450	518945	518212	0.76
1001451	518946	745951	0.27
1001452	518947	518916	5.70
1001453	518948	654532	0.56
1001455	408421	517968	3.56
1001456	248930	878848	1.26
1001457	519156	309920	7.86
1001458	519157	652999	0.30
1001459	518101	1182488	2.48
100146	10604	95661	0.07
1001460	519158	1182489	1.68
1001461	519159	518525	3.54
1001462	519160	589302	2.87
1001463	519161	519372	0.96
1001464	519162	304369	1.24
1001466	519163	513592	2.10
1001467	519164	744914	3.22
1001468	297173	825070	0.82
1001469	518745	519159	9.35
1001470	519366	1182545	3.02
1001471	519367	656335	8.40
1001472	519368	512589	0.24
1001473	519369	652327	0.07
1001474	306178	1182546	2.06
1001475	519370	520746	1.30
1001476	519371	307482	2.60
1001477	519372	745798	4.53
1001478	519368	692832	2.03
1001479	519373	467635	0.20
100148	10605	95983	0.02				329532481
1001480	519366	509656	1.55
1001481	519374	486877	0.03
1001482	284258	762387	3.94
1001483	509443	512674	0.84
1001484	519375	520856	1.89
1001486	519376	514211	1.36
1001487	511448	1134729	4.17
1001488	519581	359456	1.41
1001489	519582	540266	0.87
1001490	519583	517645	2.16
1001492	519584	519179	2.24
1001493	518605	745312	9.02
1001494	519585	514184	0.48
1001495	519586	518948	0.22
1001496	519587	518495	0.94
1001498	519588	506678	4.92
1001499	519589	654577	0.52
100150	10606	95661	0.12
1001502	519590	511407	1.71
1001504	519781	351138	1.02
1001505	519782	745181	4.31
1001506	506637	508441	0.65
1001507	519783	654527	1.80
1001508	519784	362811	3.10
1001509	453361	1182646	0.75
1001510	519785	710027	1.44
1001511	515437	519783	4.87
1001512	519786	1182647	2.34
1001513	519787	456784	0.38
1001514	513283	1182648	4.89
1001515	519025	519798	4.40
1001516	519970	519785	2.61
1001517	519971	656422	0.10
1001518	519972	353623	0.64
1001519	442948	520592	8.35
1001520	519973	866626	1.41
1001521	519974	520214	4.49
1001522	333702	1175189	1.34
1001523	519975	822585	6.29
1001524	519976	505933	70.04
1001525	326086	543379	0.20
1001526	313048	735341	3.00
1001527	519015	1182503	5.67
1001528	519775	1182765	3.75
1001529	520177	654730	0.12
100153	10607	148706	0.06
1001530	520178	629926	0.34
1001531	520179	516655	0.20
1001532	520180	1182766	1.73
1001533	520181	318390	2.41
1001535	520182	517656	4.13
1001536	519571	520180	4.98
1001537	520183	654733	1.21
1001538	517886	515072	1.79
1001539	520184	519440	1.93
100154	10608	148707	0.03
1001540	518922	1182767	0.72
1001541	520185	297410	3.82
1001542	520180	1182768	5.05
1001543	519201	1182835	2.72
1001545	520358	715275	3.54
1001546	520359	503256	2.18
1001547	520360	1182836	0.49
1001548	520361	503366	0.71
1001549	520052	1182837	1.43
100155	10609	10608	0.02
1001550	352784	1182838	1.02
1001551	520362	520179	0.87
1001552	510445	1182839	0.13
1001553	520363	1182840	0.85
1001554	520364	362113	0.25
1001555	520365	654938	0.02
1001557	520366	520740	0.15
1001558	519169	1182841	0.20
1001559	510899	508050	0.58
100156	10610	148709	0.05
1001560	520367	503971	2.14
1001561	520368	519379	1.59
1001563	520369	520746	0.94
1001564	519016	518602	1.66
1001565	520370	631972	1.48
1001566	512932	1182902	14.93
1001567	241047	1182903	0.06
1001568	520567	518923	3.84
1001569	520568	1182904	0.60
100157	10611	148710	0.06
1001570	514559	517135	0.46
1001571	520569	1182905	0.24
1001572	520570	504504	2.61
1001573	520571	1182906	0.25
1001574	520572	408448	2.46
1001575	520270	744149	0.90
1001576	520573	518729	3.60
1001578	520574	518118	0.21
1001579	517631	792355	0.44
100158	10612	148711	0.06
1001580	351347	354661	2.28
1001581	254898	518308	0.86
1001582	520575	520381	1.55
1001584	520576	518122	0.97
1001585	520577	1182907	1.78
1001586	509875	351440	3.35
1001587	254902	520754	1.74
1001588	258439	672784	0.54
1001589	254901	520757	0.43
100159	10613	148712	0.05
1001590	520751	1182962	1.61
1001591	520752	1182963	0.22
1001592	520753	351441	1.05
1001593	520754	254900	0.88
1001594	520755	503769	3.32
1001596	490025	1182964	0.57
1001598	520756	520217	0.90
1001599	520757	254902	0.28
100160	10614	148713	0.06
1001600	520758	504242	1.08
1001603	520759	745076	1.56
1001604	519972	353623	1.00
1001606	520760	694220	3.07
1001607	520761	1182965	1.78
1001608	520762	380047	1.24
100161	10615	10614	0.12
1001610	520763	694725	0.99
1001611	520219	517667	1.31
1001612	520764	1182966	1.51
1001613	517647	517697	1.46
1001616	517648	511879	2.24
1001617	517649	656738	1.65
1001618	517650	694220	7.35
1001619	517651	518333	0.55
100162	10616	10615	0.12
1001620	517652	517843	0.03
1001621	517653	517908	2.05
1001622	517654	519949	1.57
1001623	517655	520568	3.48
1001624	352175	1127144	0.05
1001625	517656	442948	0.68
1001626	517657	504412	4.59
1001628	517658	557678	0.61
1001629	517659	517883	3.69
100163	10617	148714	0.06
1001630	517660	351722	0.12
1001631	517661	948718	0.69
1001632	351722	351941	0.21
1001633	517662	743756	3.04
1001634	517663	519961	0.20
1001635	517664	655610	0.26
1001636	517665	351078	0.80
1001637	517882	520380	4.36
1001638	502159	818516	1.14
1001639	517883	702771	1.33
100164	10618	148715	0.06
1001640	517884	696528	3.09
1001641	517885	1182097	1.29
1001642	517886	519166	2.15
1001643	517887	1182098	0.49
1001644	351078	520574	0.53
1001645	517888	745810	1.71
1001646	517889	511872	1.19
1001647	517890	745074	1.27
1001648	502460	503835	0.56
1001649	517891	518331	8.20
100165	10619	10617	0.12
1001650	517892	696526	0.58
1001651	517893	746220	1.27
1001653	517894	520373	0.13
1001654	504773	503448	3.27
1001655	518104	655941	0.23
1001656	518105	509700	1.04
1001657	518106	518721	0.87
1001658	518107	517665	0.59
1001659	518108	808843	3.32
100166	10620	12210	0.06
1001660	518109	517660	1.01
1001661	518110	745476	0.56
1001662	518111	518109	1.40
1001664	518112	338733	0.87
1001665	518113	518531	2.38
1001666	518114	692553	1.93
1001668	351221	352809	1.31
1001669	238491	445836	0.06
100167	10621	14012	0.06
1001670	518115	351729	0.52
1001672	518116	517660	1.15
1001673	518117	520034	1.84
1001674	518118	518116	1.02
1001676	518318	692553	1.14
1001677	518319	508617	0.94
1001678	518320	479893	0.16
100168	10622	13936	0.29
1001680	351729	517889	0.68
1001681	518321	519380	0.94
1001682	518322	520645	0.73
1001683	518323	745567	2.31
1001685	518324	329364	0.04
1001686	518325	520336	1.38
1001688	518326	520203	0.19
1001689	372708	438482	5.56
100169	10623	12211	0.22
1001690	518327	741771	2.54
1001691	518328	519008	1.71
1001692	518329	351720	0.33
1001693	518330	656711	1.37
1001694	504264	693666	3.10
1001695	518331	745178	3.75
1001696	474187	1182221	0.22
1001697	518332	1182222	1.79
1001699	518333	519434	2.33
100170	10624	10784	0.01
1001702	518516	504120	3.26
1001704	518517	519428	0.36
1001705	518518	520580	1.05
1001706	518519	1182276	2.43
1001707	518520	298546	2.22
1001708	518521	1182277	0.86
100171	10625	10626	0.16
1001710	518522	518111	0.08
1001712	518523	520359	1.05
1001713	518524	517890	0.08
1001715	518525	519798	1.23
1001716	518526	504264	0.63
1001719	518527	520577	0.87
100172	10626	10633	0.09
1001720	518521	512079	0.45
1001721	518528	520201	1.86
1001722	352280	353811	7.99
1001723	518529	745806	0.79
1001724	512131	351852	2.53
1001725	518752	745568	1.97
1001726	503479	692000	4.30
1001727	518753	442950	3.66
1001728	518754	519811	0.55
100173	10627	148716	0.05
1001730	353613	1182348	3.45
1001732	518755	1182349	2.94
1001733	310121	446074	2.25
1001734	353608	305161	3.52
1001736	511003	351848	4.44
1001738	518756	691454	4.53
1001739	518757	513748	0.11
100174	10628	10627	0.11
1001740	512156	1182350	2.54
1001741	518758	654778	0.17
1001742	351358	1182351	3.89
1001744	518949	519010	2.07
1001745	517647	383057	1.69
1001746	518950	520579	0.83
1001747	518951	517655	7.85
1001748	351653	518953	0.53
1001749	518952	1182414	0.27
100175	10629	148717	0.05
1001750	518953	352382	1.15
1001751	518954	260081	3.80
1001752	518955	514242	3.06
1001753	518956	657035	0.97
1001754	518957	509945	0.50
1001755	518958	519796	1.99
1001756	518959	351758	1.57
1001758	518960	518756	0.97
1001759	518961	519600	2.86
100176	10630	148718	0.05
1001760	518962	506366	2.83
1001762	277434	305007	2.28
1001763	518963	902689	0.12
1001764	519043	248936	4.24
1001765	519165	654928	0.04
1001766	519166	518305	1.48
1001768	519167	352573	1.98
1001769	519168	1182490	0.83
100177	10631	10630	0.11
1001770	519169	510870	0.48
1001771	518775	518753	1.99
1001772	519170	504738	2.56
1001775	518963	519378	1.88
1001776	519171	518733	0.78
1001777	441526	1182491	3.05
1001778	519172	510439	4.31
1001779	519173	527646	1.63
100178	10632	10631	0.11
1001780	519174	691700	6.60
1001781	519175	745325	1.15
1001782	519176	518340	1.26
1001784	519377	520742	1.17
1001785	519378	383794	5.05
1001786	519118	519450	0.75
1001787	519379	656896	1.53
1001788	269321	272896	0.37
1001789	519380	792306	4.18
100179	10633	12767	0.07
1001790	519381	1182547	0.31
1001791	519382	160267	2.64
1001792	519383	697326	7.78
1001793	519384	1182548	3.86
1001794	519385	520742	3.80
1001795	519386	519989	0.69
1001796	519387	866234	0.48
1001797	519388	815034	0.15
1001798	519389	518454	0.60
100180	10634	10635	0.20
1001800	519390	514931	0.35
1001801	519391	260419	8.59
1001802	519591	519381	2.44
1001804	519592	729913	1.53
1001805	243909	1182591	3.50
1001806	519396	517736	1.41
1001807	519593	656587	0.79
1001808	519594	350969	0.03
1001809	519595	745306	0.30
100181	10635	13614	0.17
1001810	519596	1182592	1.32
1001811	519597	1182593	3.80
1001812	519598	701156	21.37
1001814	351567	1182594	2.03
1001815	517883	745578	2.08
1001816	519599	514181	6.81
1001817	519600	1182595	0.96
1001818	519601	519811	0.46
1001819	519602	520017	0.93
100182	10635	148719	0.06
1001820	519788	502796	0.29
1001821	519789	1182649	0.53
1001823	519790	1182650	0.58
1001825	519791	1182651	0.40
1001826	519792	363207	1.42
1001827	518975	1182652	3.53
1001828	519793	794320	0.18
1001829	519794	674804	1.34
100183	10636	148720	0.05
1001830	519795	518599	1.96
1001831	519796	520391	4.21
1001832	519797	810426	0.05
1001833	519798	519444	0.99
1001836	504267	1182653	3.77
1001837	519799	520379	1.09
1001838	519800	1055224	7.78
1001839	519801	519799	1.41
100184	10637	148721	0.05
1001840	519977	697093	4.96
1001842	519978	437187	0.11
1001843	519979	518743	3.09
1001845	519980	745302	0.12
1001848	518759	1182709	3.50
1001849	519981	519987	1.15
100185	10638	148722	0.05
1001850	519982	518168	0.89
1001851	519983	655268	1.60
1001852	519984	402939	0.59
1001854	518519	1177382	2.66
1001855	519985	519981	0.32
1001856	519986	575796	0.23
1001857	519987	1182710	0.63
1001858	511837	502812	9.51
100186	10639	149337	0.05
1001860	519988	520889	0.41
1001861	519987	1182769	0.87
1001862	520186	1182770	2.33
1001863	520187	512086	10.69
1001864	460493	518994	0.69
1001865	520188	656129	0.26
1001867	520189	1182771	0.96
1001868	520190	514048	3.50
1001869	520189	646849	0.33
100187	10640	149338	0.05
1001870	520191	1182772	2.46
1001871	520192	520189	0.30
1001872	520193	371669	0.12
1001873	520194	1182773	1.46
1001874	351116	511754	4.17
1001875	520195	1182774	0.22
1001876	520196	303472	0.59
1001877	520197	1182775	3.90
1001878	512616	505065	0.46
1001879	520198	449197	0.06
100188	10641	10634	5.7648e-03
1001880	260812	519445	0.75
1001881	520199	520188	0.48
1001882	520200	518061	0.81
1001883	520201	519789	0.23
1001884	520202	1182776	0.08
1001885	518743	519161	1.84
1001886	520203	1182777	0.56
1001887	519614	714524	1.38
1001888	520371	518297	1.06
1001889	422333	1182842	0.65
100189	10642	149339	0.06
1001890	520372	265424	0.42
1001891	520373	518963	1.64
1001892	520374	514209	5.15
1001893	520375	516403	1.46
1001894	520376	1182843	0.12
1001895	520377	1182844	0.03
1001896	520378	1182845	4.33
1001897	520379	519593	0.35
1001898	510512	509363	0.17
1001899	519434	519993	1.33
100190	10643	149340	0.06
1001900	503136	1182846	1.47
1001901	520380	1182847	1.86
1001903	519393	383057	2.05
1001904	520381	350953	0.58
1001905	520382	1182848	0.09
1001906	520383	517831	1.67
1001907	520384	656563	0.18
1001908	309048	1182849	2.23
1001909	520578	1182908	1.97
100191	10644	149341	0.06
1001910	520579	512131	6.99
1001911	520580	745674	3.30
1001912	520581	794833	1.43
1001913	520582	1182909	1.74
1001914	520583	513944	2.46
1001915	520584	654568	0.48
1001916	516349	1182910	0.81
1001917	519178	1182911	2.41
1001918	520585	524878	1.66
1001919	519148	509272	0.36
100192	10634	149342	0.06
1001920	520586	695364	1.31
1001921	520587	520632	1.99
1001922	512066	1182912	8.01
1001923	520588	326892	4.01
1001924	520589	513254	1.15
1001925	520590	1182913	1.32
1001926	520765	513998	0.47
1001927	520766	1182967	0.11
1001928	520767	520776	1.34
100193	10645	149343	0.05
1001930	520768	319945	1.42
1001931	518773	744921	3.42
1001932	520430	1182968	1.24
1001933	520769	656883	0.16
1001934	510075	513032	0.27
1001935	520770	654947	0.81
1001936	293309	1182969	0.38
1001937	520771	744937	1.83
1001938	520772	867015	1.49
1001939	520773	518119	2.75
100194	10646	149344	0.05
1001940	520774	519387	0.15
1001941	520775	1182970	0.47
1001942	520776	293309	0.86
1001943	520777	519817	1.86
1001944	520778	520767	0.99
1001945	466111	465473	1.18
1001946	517666	512851	4.43
1001947	517667	518952	0.97
1001948	517668	352631	1.37
100195	10647	149345	0.05
1001951	510366	1031435	0.64
1001952	493578	494498	2.63
1001953	517669	1182036	3.22
1001954	517670	520767	2.98
1001955	517671	337491	2.87
1001956	517672	512246	3.53
1001957	517673	657028	0.38
1001959	517674	656903	0.76
100196	10648	149346	0.05
1001960	517895	520776	1.44
1001961	517896	1182099	0.09
1001962	516209	509587	0.19
1001963	517897	518388	1.67
1001964	517898	512477	1.43
1001965	517899	654532	0.91
1001966	517900	518614	1.43
1001967	517901	1182100	2.39
1001968	512221	503136	0.45
100197	10767	149347	0.01
1001970	508517	1182101	1.38
1001971	517902	518121	1.17
1001972	511137	1182102	2.61
1001973	517903	1182103	2.78
1001974	517904	518922	0.90
1001975	517905	517888	2.70
1001976	502971	512414	0.75
1001977	517899	518948	0.44
1001978	517906	517909	3.99
1001979	517907	656576	0.55
100198	10768	10769	0.12
1001981	517908	518525	3.87
1001982	517909	519171	1.47
1001983	518119	745072	0.11
1001984	518120	1181411	1.15
1001985	518121	1182103	1.61
1001986	518122	696751	2.99
1001987	297410	517903	2.52
1001988	518123	310883	1.67
1001989	518124	1182157	0.84
100199	10769	10770	0.12
1001990	518125	866982	2.37
1001991	518126	518110	1.24
1001992	518127	519394	0.70
1001993	518128	354843	0.95
1001994	518129	519166	1.48
1001995	312275	517989	1.08
1001996	502394	504196	3.36
1001997	518130	730249	2.06
1001998	288463	485062	1.70
1001999	518131	715005	3.43
100200	10770	10771	0.11
1002001	518132	643344	0.47
1002002	518133	613371	1.83
1002005	518334	520580	0.51
1002006	518335	518754	0.17
1002007	518336	904111	0.59
1002008	505021	1177352	3.67
1002009	518337	1025340	4.25
100201	10771	149348	0.05
1002010	518338	496654	1.45
1002011	518339	520197	0.58
1002012	518340	519360	3.01
1002013	517907	656576	0.26
1002014	505822	502541	4.41
1002015	518341	517888	0.91
1002017	518342	1182223	21.90
1002018	518343	1182224	1.46				329037162
1002019	518344	657043	0.19
100202	10772	149349	0.05
1002020	503393	1182225	0.90
1002021	518530	742601	2.97
1002022	509793	503826	0.12
1002023	518531	354843	0.79
1002024	517719	518827	0.41
1002025	320536	656879	0.58
1002026	518532	508636	0.12
1002027	518530	524787	1.12
1002028	518533	511837	1.45
1002029	518534	518538	0.41
100203	10773	149350	0.06
1002030	518535	518335	0.35
1002031	518536	256004	0.76
1002032	518537	518832	0.24
1002033	518538	518534	0.66
1002034	518539	1182278	5.32
1002035	518540	518538	2.56
1002037	518541	1182279	2.06
1002038	510973	524913	2.08
1002039	518542	256003	1.63
100204	10774	149351	0.05
1002040	518759	519360	0.33
1002041	518760	745110	1.01
1002042	518761	1182352	1.12
1002043	518762	518973	0.95
1002045	518763	520568	1.90
1002046	518764	519366	14.96
1002047	518765	1182353	0.85
1002048	248935	519043	1.90
1002049	518766	517664	1.23
100205	10775	149352	0.06
1002050	265987	255007	0.63
1002051	518767	655967	0.22
1002052	512944	1182354	0.60
1002053	518768	655272	1.12
1002054	518769	1182355	1.58
1002056	518770	1182356	0.54
1002057	518771	519432	0.05
1002058	518772	866986	1.25
1002059	517902	256617	3.06
100206	10776	149353	0.06
1002060	518535	518754	0.18
1002061	518964	1182415	1.03
1002063	500357	1182416	0.54
1002064	518965	310270	0.69
1002065	518765	654952	0.31
1002066	518966	905127	1.86
1002067	518967	519380	0.58
1002068	518968	519321	0.37
1002069	518969	744635	0.21
100207	10777	149354	0.06
1002071	518970	518762	1.10
1002072	518971	516466	0.17
1002073	518972	655102	0.66
1002074	510958	1182417	3.42
1002075	518973	518972	0.66
1002076	518974	441574	12.39
1002077	518975	745577	2.18
1002078	518976	512714	0.34
1002079	256618	656159	0.86
100208	10778	149355	0.06
1002080	519177	290095	2.00
1002081	519178	655281	0.25
1002082	519179	509656	3.16
1002083	519180	647563	0.31
1002084	510670	511531	85.27
1002085	519181	646847	0.10
100209	10779	149356	0.06
1002090	363516	500052	4.10
1002091	519182	1182492	1.44
1002092	519183	520204	0.60
1002094	519184	518092	1.36
1002095	519185	520773	0.05
1002096	519186	696092	1.75
1002097	518496	746224	5.18
1002098	519187	350965	1.39
100210	10780	14177	0.27
1002100	519188	519606	0.66
1002101	519189	190041	0.26
1002102	519190	510485	1.70
1002103	518843	1182493	0.69
1002104	519392	695605	3.07
1002105	519393	1182549	1.67
1002106	519394	1182550	2.70
[truncated: 998,000+ more rows]
