# Supplementary material for: A hybrid gravity and route choice model to assess vector traffic in large-scale road networks
Source: R Soc Open Sci. 2020 May 20;7(5):191858. doi: 10.1098/rsos.191858 (PMC7277278; doi:10.1098/rsos.191858)
Supplement: Data Sets for "A Hybrid Gravity and Route Choice Model to Assess Vector Traffic in Large-Scale Road Networks" [file rsos191858supp2.zip › Road_network_vertex_information.csv]

Vertex ID	Potential via vertex	Vertex type
1000163	True	3
1003903	True	3
1008163	True	3
10143	True	3
1016113	True	3
10163	True	3
1018684	True	3
101984	True	3
1047447	True	3
10827	True	3
10953	True	3
11216	True	3
116250	True	3
119	True	3
12025	True	3
122268	True	3
123633	True	3
125863	True	3
12731	True	3
128195	True	3
132719	True	3
133577	True	3
136093	True	3
13649	True	3
13864	True	3
140126	True	3
141973	True	3
14220	True	3
14271	True	3
143375	True	3
14349	True	3
144797	True	3
145617	True	3
15073	True	3
150797	True	3
15467	True	3
15474	True	3
15831	True	3
163552	True	3
167884	True	3
167946	True	3
168343	True	3
168966	True	3
169978	True	3
170483	True	3
170486	True	3
170531	True	3
170672	True	3
171187	True	3
173551	True	3
174771	True	3
174957	True	3
174979	True	3
177084	True	3
18282	True	3
183694	True	3
187645	True	3
19133	True	3
19393	True	3
205010	True	3
20557	True	3
20594	True	3
208375	True	3
21744	True	3
22348	True	3
224562	True	3
225579	True	3
231287	True	3
233140	True	3
23456	True	3
234790	True	3
23736	True	3
240093	True	3
24171	True	3
25020	True	3
26208	True	3
26803	True	3
271405	True	3
290036	True	3
290798	True	3
29131	True	3
29704	True	3
30039	True	3
307300	True	3
308000	True	3
315706	True	3
32008	True	3
32406	True	3
325120	True	3
326020	True	3
326833	True	3
327181	True	3
33087	True	3
333892	True	3
334102	True	3
33491	True	3
336941	True	3
35266	True	3
353289	True	3
355241	True	3
36414	True	3
381150	True	3
38175	True	3
38696	True	3
38751	True	3
395228	True	3
39832	True	3
39877	True	3
405668	True	3
405841	True	3
42533	True	3
42587	True	3
43598	True	3
442613	True	3
442812	True	3
447498	True	3
449863	True	3
453652	True	3
457552	True	3
458219	True	3
461908	True	3
462330	True	3
467639	True	3
478138	True	3
483785	True	3
486786	True	3
493905	True	3
496155	True	3
498020	True	3
518860	True	3
522574	True	3
535089	True	3
535924	True	3
538724	True	3
593670	True	3
602889	True	3
609626	True	3
610017	True	3
610428	True	3
624372	True	3
624809	True	3
626437	True	3
630557	True	3
632200	True	3
639074	True	3
639233	True	3
658552	True	3
674794	True	3
68712	True	3
690288	True	3
707538	True	3
720839	True	3
74	True	3
747536	True	3
753861	True	3
758660	True	3
77254	True	3
77683	True	3
780945	True	3
78402	True	3
797088	True	3
802004	True	3
820438	True	3
82330	True	3
82477	True	3
827590	True	3
83373	True	3
837386	True	3
83820	True	3
84028	True	3
84883	True	3
84893	True	3
855351	True	3
86408	True	3
87317	True	3
934623	True	3
949522	True	3
954864	True	3
95983	True	3
9599	True	3
960022	True	3
968522	True	3
983860	True	3
99495	True	3
J50000	True	1
J50001	True	1
J50002	True	1
J54126	True	1
J54127	True	1
J54128	True	1
J54129	True	1
J54130	True	1
J54131	True	1
J54132	True	1
J54133	True	1
J54134	True	1
J54136	True	1
J54137	True	1
J54138	True	1
J54139	True	1
J54140	True	1
J54141	True	1
J54142	True	1
J54143	True	1
J54144	True	1
J54145	True	1
J54146	True	1
J54147	True	1
J54148	True	1
J54149	True	1
J54150	True	1
J54151	True	1
J54152	True	1
J54153	True	1
J54154	True	1
J54155	True	1
J54156	True	1
J54157	True	1
J54158	True	1
J54159	True	1
J54160	True	1
J54161	True	1
J54162	True	1
J54163	True	1
J54164	True	1
J54165	True	1
J54166	True	1
J54167	True	1
J54168	True	1
J54169	True	1
J54170	True	1
J54171	True	1
J54172	True	1
J54173	True	1
J54174	True	1
J54175	True	1
J54176	True	1
J54177	True	1
J54178	True	1
J54179	True	1
J54180	True	1
J54181	True	1
J54182	True	1
J54183	True	1
J54184	True	1
J54185	True	1
J54186	True	1
